# Supplementary material for: Analysis of the Ability of Capsaicin to Modulate the Human Gut Microbiota In Vitro
Source: Nutrients. 2022 Mar 18;14(6):1283. doi: 10.3390/nu14061283 (PMC8950947; doi:10.3390/nu14061283)
Supplement: Supplementary file 1 [file nutrients-14-01283-s001.zip]

Archive with 1 entries (1 files):
- nutrients-1596792-supplementary.xlsx
