# Supplementary material for: Analysis of the Ability of Capsaicin to Modulate the Human Gut Microbiota In Vitro
Source: Nutrients. 2022 Mar 18;14(6):1283. doi: 10.3390/nu14061283 (PMC8950947; doi:10.3390/nu14061283)
Supplement: Supplementary file 1 [file nutrients-14-01283-s001.zip › nutrients-1596792-supplementary.xlsx]

## Sheet: Supplementary Table S1
C1															C2
Rep	Name on GC	Sample name	Unit	Day	Sampling time, hr	Timepoints	Comments	Date	Sampling time	Acetic acid	Propanoic acid	2-methyl-Propanoic acid	Butanoic acid		#	Sample Name	Sample ID	Day	Unit	Time	Rep	Name in GC	Day	Unit	Acetic acid	Propanoic acid	2-Methylpropanoic acid	Butanoic acid
a	23a	U2 day 17	U2	17	15.15	1		43570	5.15pm	nd	nd	nd	nd		12	U1.D18.BMF	U1	18	1	BMF	a	12a	18	1	44.99	19.7806	0.31107	6.04618
b	23b	U2 day 17	U2	17	15.15	1		43570	5.15pm	52.8713	21.2724	1.39933	4.59988		12	U1.D18.BMF	U1	18	1	BMF	b	12b	18	1	36.9952	18.5285	0.284144	5.68712
c	23c	U2 day 17	U2	17	15.15	1		43570	5.15pm	47.1588	19.3926	1.22712	4.20686		12	U1.D18.BMF	U1	18	1	BMF	c	12c	18	1	47.4701	20.4312	0.325752	6.25602
a	26a	U5 day 17	U5	17	15.15	1		43570	5.15pm	69.7198	24.7242	1.72733	4.9971		17	U1.D19.BMF	U1	19	1	BMF	a	17a	19	1	50.0408	18.8241	0.352542	6.28929
b	26b	U5 day 17	U5	17	15.15	1		43570	5.15pm	69.354	24.7247	1.75396	5.08506		17	U1.D19.BMF	U1	19	1	BMF	b	17b	19	1	46.8216	18.7687	0.339706	6.27722
c	26c	U5 day 17	U5	17	15.15	1		43570	5.15pm	69.0003	24.8745	1.74389	5.08632		17	U1.D19.BMF	U1	19	1	BMF	c	17c	19	1	50.1236	19.1463	0.352518	6.33999
a	27a	U2 day 18	U2	18	15.15	1		43571	5.15pm	57.1328	22.8136	1.46981	5.02037		22	U1.D20.BMF	U1	20	1	BMF	a	22a	20	1	52.7734	18.4554	0.435673	6.20736
b	27b	U2 day 18	U2	18	15.15	1		43571	5.15pm	57.3665	22.962	1.47285	5.0776		22	U1.D20.BMF	U1	20	1	BMF	b	22b	20	1	51.7358	19.0146	0.464802	6.41172
c	27c	U2 day 18	U2	18	15.15	1		43571	5.15pm	54.3883	22.0474	1.42156	4.92253		22	U1.D20.BMF	U1	20	1	BMF	c	22c	20	1	49.0831	18.0168	0.43409	6.15038
a	30a	U5 day 18	U5	18	15.15	1		43571	5.15pm	53.6327	19.8817	1.41453	4.28146		13	U2.D18.BMF	U2	18	2	BMF	a	13a	18	2	28.868	17.8535	0.75291	5.3648
b	30b	U5 day 18	U5	18	15.15	1		43571	5.15pm	64.4902	23.4113	1.68402	4.99976		13	U2.D18.BMF	U2	18	2	BMF	b	13b	18	2	35.5648	19.4693	0.792093	5.70248
c	30c	U5 day 18	U5	18	15.15	1		43571	5.15pm	63.3154	22.9809	1.61557	4.91728		13	U2.D18.BMF	U2	18	2	BMF	c	13c	18	2	37.153	19.2699	0.786074	5.71017
a	31a	U2 BMF day 19	U2	19	7.15	1	Capsaicin added 2x a day each day 9 45am and 5 45pm feeding	43572	9.15am	44.7697	18.8297	1.27587	4.4436		14	U3.D18.BMF	U3	18	3	BMF	a	14a	18	3	42.9709	25.2052	0.825619	5.14345
b	31b	U2 BMF day 19	U2	19	7.15	1	Capsaicin added 2x a day each day 9 45am and 5 45pm feeding	43572	9.15am	49.0593	19.2169	1.27866	4.40221		14	U3.D18.BMF	U3	18	3	BMF	b	14b	18	3	42.8258	24.7295	0.788639	4.93108
c	31c	U2 BMF day 19	U2	19	7.15	1	Capsaicin added 2x a day each day 9 45am and 5 45pm feeding	43572	9.15am	52.2792	21.4974	1.38402	4.81828		14	U3.D18.BMF	U3	18	3	BMF	c	14c	18	3	38.9324	22.8248	0.768317	4.74357
a	43a	U5 BMF day 19	U5	19	7.15	1	Capsaicin added 2x a day each day 9 45am and 5 45pm feeding	43572	9.15am	54.8496	20.0012	1.38612	4.22736		18	U2.D19.BMF	U2	19	2	BMF	a	18a	19	2	38.9297	17.9486	0.787565	5.81445
b	43b	U5 BMF day 19	U5	19	7.15	1	Capsaicin added 2x a day each day 9 45am and 5 45pm feeding	43572	9.15am	62.296	21.8134	1.56091	4.68192		18	U2.D19.BMF	U2	19	2	BMF	b	18b	19	2	41.2155	19.3056	0.832665	6.08603
c	43c	U5 BMF day 19	U5	19	7.15	1	Capsaicin added 2x a day each day 9 45am and 5 45pm feeding	43572	9.15am	59.527	21.6214	1.50692	4.61566		18	U2.D19.BMF	U2	19	2	BMF	c	18c	19	2	40.0332	18.515	0.819138	5.95884
a	33a	U2 BAF day 19	U2	19	15.15	3	Capsaicin added 2x a day each day 9 45am and 5 45pm feeding	43572	5.15pm	nd	22.9153	1.55651	5.25984		19	U3.D19.BMF	U3	19	3	BMF	a	19a	19	3	41.8633	22.2143	0.778426	5.14131
b	33b	U2 BAF day 19	U2	19	15.15	3	Capsaicin added 2x a day each day 9 45am and 5 45pm feeding	43572	5.15pm	53.0353	20.2857	1.44096	5.00191		19	U3.D19.BMF	U3	19	3	BMF	b	19b	19	3	42.6657	21.783	0.811307	5.22186
c	33c	U2 BAF day 19	U2	19	15.15	3	Capsaicin added 2x a day each day 9 45am and 5 45pm feeding	43572	5.15pm	51.7108	20.6718	1.47121	5.08403		19	U3.D19.BMF	U3	19	3	BMF	c	19c	19	3	41.0794	21.3689	0.765474	5.12351
a	45a	U5 BAF day 19	U5	19	15.15	3	Capsaicin added 2x a day each day 9 45am and 5 45pm feeding	43572	5.15pm	43.7976	14.501	1.07483	3.3055		23	U2.D20.BMF	U2	20	2	BMF	b	23b	20	2	40.879	17.423	0.86329	6.29095
b	45b	U5 BAF day 19	U5	19	15.15	3	Capsaicin added 2x a day each day 9 45am and 5 45pm feeding	43572	5.15pm	49.5873	16.8699	1.20021	3.72083		23	U2.D20.BMF	U2	20	2	BMF	a	23a	20	2	44.2473	18.2269	0.882879	6.4196
c	45c	U5 BAF day 19	U5	19	15.15	3	Capsaicin added 2x a day each day 9 45am and 5 45pm feeding	43572	5.15pm	nd	nd	nd	nd		23	U2.D20.BMF	U2	20	2	BMF	c	23c	20	2	43.0409	17.7873	0.897765	6.34904
a	47a	U2 BMF day 20	U2	20	7.15	1	Capsaicin added 2x a day each day 9 45am and 5 45pm feeding	43573	9.15am	59.2398	20.2551	1.50194	5.10903		24	U3.D20.BMF	U3	20	3	BMF	a	24a	20	3	44.5412	20.6465	0.813518	5.44855
b	47b	U2 BMF day 20	U2	20	7.15	1	Capsaicin added 2x a day each day 9 45am and 5 45pm feeding	43573	9.15am	55.9982	19.4959	1.45937	4.98915		24	U3.D20.BMF	U3	20	3	BMF	b	24b	20	3	49.8563	21.9129	0.902698	5.76791
c	47c	U2 BMF day 20	U2	20	7.15	1	Capsaicin added 2x a day each day 9 45am and 5 45pm feeding	43573	9.15am	59.2253	20.3503	1.47449	5.08202		24	U3.D20.BMF	U3	20	3	BMF	c	24c	20	3	52.3878	22.3725	0.917578	5.92679
a	59a	U5 BMF day 20	U5	20	7.15	1	Capsaicin added 2x a day each day 9 45am and 5 45pm feeding	43573	9.15am	59.7726	18.4574	1.55539	5.17094		32	U1.D20.BAF	U1	20	1	BAF	a	32a	20	1	21.4158	7.37803	0	2.81322
b	59b	U5 BMF day 20	U5	20	7.15	1	Capsaicin added 2x a day each day 9 45am and 5 45pm feeding	43573	9.15am	58.8999	18.9624	1.61294	5.31421		32	U1.D20.BAF	U1	20	1	BAF	b	32b	20	1	51.5331	16.2041	0.416282	6.15759
c	59c	U5 BMF day 20	U5	20	7.15	1	Capsaicin added 2x a day each day 9 45am and 5 45pm feeding	43573	9.15am	62.4776	19.1298	1.60817	5.38251		32	U1.D20.BAF	U1	20	1	BAF	c	32c	20	1	48.2153	16.2461	0.420031	6.24297
a	32a	U2 AMF day 19	U2	19	8.3	2	Capsaicin added 2x a day each day 9 45am and 5 45pm feeding	43572	10.30am	49.9939	17.6152	1.08912	3.93372		33	U2.D20.BAF	U2	20	2	BAF	c	33c	20	2	41.6365	15.1025	0.865202	6.35661
b	32b	U2 AMF day 19	U2	19	8.3	2	Capsaicin added 2x a day each day 9 45am and 5 45pm feeding	43572	10.30am	53.7301	17.8281	1.14929	4.07941		33	U2.D20.BAF	U2	20	2	BAF	b	33b	20	2	45.7579	15.869	0.919944	6.67008
c	32c	U2 AMF day 19	U2	19	8.3	2	Capsaicin added 2x a day each day 9 45am and 5 45pm feeding	43572	10.30am	47.1702	16.9865	1.07902	3.87238		33	U2.D20.BAF	U2	20	2	BAF	a	33a	20	2	43.1354	15.6507	0.82565	6.55044
a	34a	U2 AAF day 19	U2	19	16.3	4	Capsaicin added 2x a day each day 9 45am and 5 45pm feeding	43572	6.30pm	trace	trace	trace	trace		34	U3.D20.BAF	U3	20	3	BAF	a	34a	20	3	41.9128	18.7384	0.705168	5.11091
b	34b	U2 AAF day 19	U2	19	16.3	4	Capsaicin added 2x a day each day 9 45am and 5 45pm feeding	43572	6.30pm	nd	nd	nd	nd		34	U3.D20.BAF	U3	20	3	BAF	b	34b	20	3	41.6851	18.5838	0.734493	5.21701
c	34c	U2 AAF day 19	U2	19	16.3	4	Capsaicin added 2x a day each day 9 45am and 5 45pm feeding	43572	6.30pm	nd	nd	nd	nd		34	U3.D20.BAF	U3	20	3	BAF	c	34c	20	3	43.0939	19.6539	0.812474	5.4279
a	44a	U5 AMF day 19	U5	19	8.3	2	Capsaicin added 2x a day each day 9 45am and 5 45pm feeding	43572	10.30am	55.4991	17.9769	1.24554	3.79567		42	U1.D21.BMF	U1	21	1	BMF	a	42a	21	1	48.1081	15.8153	0.571366	6.23076
b	44b	U5 AMF day 19	U5	19	8.3	2	Capsaicin added 2x a day each day 9 45am and 5 45pm feeding	43572	10.30am	54.0456	17.4807	1.23659	3.77685		42	U1.D21.BMF	U1	21	1	BMF	b	42b	21	1	61.0924	16.6164	0.620568	6.78823
c	44c	U5 AMF day 19	U5	19	8.3	2	Capsaicin added 2x a day each day 9 45am and 5 45pm feeding	43572	10.30am	53.407	17.2614	1.19829	3.77036		42	U1.D21.BMF	U1	21	1	BMF	c	42c	21	1	45.4944	14.9903	0.538695	6.04356
a	46a	U5 AAF day 19	U5	19	16.3	4	Capsaicin added 2x a day each day 9 45am and 5 45pm feeding	43572	6.30pm	41.4485	13.6099	1.00285	3.16996		43	U2.D21.BMF	U2	21	2	BMF	a	43a	21	2	45.0127	13.4244	0.796647	6.34312
b	46b	U5 AAF day 19	U5	19	16.3	4	Capsaicin added 2x a day each day 9 45am and 5 45pm feeding	43572	6.30pm	37.0845	11.5406	0.849531	2.62655		43	U2.D21.BMF	U2	21	2	BMF	b	43b	21	2	41.6048	12.6223	0.762584	5.94782
c	46c	U5 AAF day 19	U5	19	16.3	4	Capsaicin added 2x a day each day 9 45am and 5 45pm feeding	43572	6.30pm	39.1665	12.382	0.956479	2.96288		43	U2.D21.BMF	U2	21	2	BMF	c	43c	21	2	49.4237	14.3169	0.860463	6.7257
a	48a	U2 AMF day 20	U2	20	8.3	2	Capsaicin added 2x a day each day 9 45am and 5 45pm feeding	43573	10.30am	49.9621	15.3848	1.12506	3.94611		44	U3.D21.BMF	U3	21	3	BMF	a	44a	21	3	49.3422	19.271	0.767737	5.6418
b	48b	U2 AMF day 20	U2	20	8.3	2	Capsaicin added 2x a day each day 9 45am and 5 45pm feeding	43573	10.30am	52.5978	16.135	1.19055	4.1479		44	U3.D21.BMF	U3	21	3	BMF	b	44b	21	3	43.764	18.2936	0.753391	5.40783
c	48c	U2 AMF day 20	U2	20	8.3	2	Capsaicin added 2x a day each day 9 45am and 5 45pm feeding	43573	10.30am	53.0049	16.0338	1.17282	4.13656		44	U3.D21.BMF	U3	21	3	BMF	c	44c	21	3	48.5555	19.4886	0.774789	5.65198
a	49a	U2 BAF day 20	U2	20	15.15	3	Capsaicin added 2x a day each day 9 45am and 5 45pm feeding	43573	5.15pm	54.1951	17.9312	1.35525	4.67533		62	U1.D22.BMF	U1	22	1	BMF	a	62a	22	1	57.1988	15.6866	0.543237	6.00051
b	49b	U2 BAF day 20	U2	20	15.15	3	Capsaicin added 2x a day each day 9 45am and 5 45pm feeding	43573	5.15pm	57.4488	19.0416	1.45461	5.04484		62	U1.D22.BMF	U1	22	1	BMF	b	62b	22	1	58.3267	15.5404	0.528536	6.05707
c	49c	U2 BAF day 20	U2	20	15.15	3	Capsaicin added 2x a day each day 9 45am and 5 45pm feeding	43573	5.15pm	nd	nd	nd	nd		62	U1.D22.BMF	U1	22	1	BMF	c	62c	22	1	57.6927	15.7952	0.527123	5.99914
a	50a	U2 AAF day 20	U2	20	16.3	4	Capsaicin added 2x a day each day 9 45am and 5 45pm feeding	43573	6.30pm	49.6067	14.7367	1.0936	3.942		63	U2.D22.BMF	U2	22	2	BMF	a	63a	22	2	48.2613	11.9474	0.751389	5.51138
b	50b	U2 AAF day 20	U2	20	16.3	4	Capsaicin added 2x a day each day 9 45am and 5 45pm feeding	43573	6.30pm	56.2928	16.3459	1.16048	4.21119		63	U2.D22.BMF	U2	22	2	BMF	b	63b	22	2	50.6937	12.3373	0.758135	5.73402
c	50c	U2 AAF day 20	U2	20	16.3	4	Capsaicin added 2x a day each day 9 45am and 5 45pm feeding	43573	6.30pm	49.9757	15.1784	1.1422	4.1058		63	U2.D22.BMF	U2	22	2	BMF	c	63c	22	2	49.595	12.1693	0.760502	5.67388
a	60a	U5 AMF day 20	U5	20	8.3	2	Capsaicin added 2x a day each day 9 45am and 5 45pm feeding	43573	10.30am	50.668	14.8955	1.24248	4.21411		64	U3.D22.BMF	U3	22	3	BMF	a	64a	22	3	49.7198	17.7506	0.781054	5.86936
b	60b	U5 AMF day 20	U5	20	8.3	2	Capsaicin added 2x a day each day 9 45am and 5 45pm feeding	43573	10.30am	47.614	14.7716	1.22209	4.20666		64	U3.D22.BMF	U3	22	3	BMF	b	64b	22	3	49.3512	18.0108	0.800979	6.03421
c	60c	U5 AMF day 20	U5	20	8.3	2	Capsaicin added 2x a day each day 9 45am and 5 45pm feeding	43573	10.30am	50.9047	15.12	1.25529	4.23267		64	U3.D22.BMF	U3	22	3	BMF	c	64c	22	3	48.4522	17.9448	0.786813	5.96157
a	61a	U5 BAF day 20	U5	20	15.15	3	Capsaicin added 2x a day each day 9 45am and 5 45pm feeding	43573	5.15pm	52.1354	16.2666	1.40861	4.70854		37	U1.D20.AAF	U1	20	1	AAF	a	37a	20	1	52.2215	14.6228	0.366451	5.7687
b	61b	U5 BAF day 20	U5	20	15.15	3	Capsaicin added 2x a day each day 9 45am and 5 45pm feeding	43573	5.15pm	51.579	16.679	1.47614	4.82226		27	U1.D20.AMF	U1	20	1	AMF	a	27a	20	1	43.315	15.0634	0.346161	5.2432
c	61c	U5 BAF day 20	U5	20	15.15	3	Capsaicin added 2x a day each day 9 45am and 5 45pm feeding	43573	5.15pm	nd	nd	nd	nd		27	U1.D20.AMF	U1	20	1	AMF	b	27b	20	1	42.9181	15.1302	0.339228	5.21902
a	62a	U5 AAF day 20	U5	20	16.3	4	Capsaicin added 2x a day each day 9 45am and 5 45pm feeding	43573	6.30pm	50.6346	14.6527	1.25878	4.24166		37	U1.D20.AAF	U1	20	1	AAF	b	37b	20	1	45.2295	14.225	0.331471	5.48198
b	62b	U5 AAF day 20	U5	20	16.3	4	Capsaicin added 2x a day each day 9 45am and 5 45pm feeding	43573	6.30pm	47.2713	14.0036	1.21575	4.16439		37	U1.D20.AAF	U1	20	1	AAF	c	37c	20	1	54.1962	14.8345	0.374507	5.79534
c	62c	U5 AAF day 20	U5	20	16.3	4	Capsaicin added 2x a day each day 9 45am and 5 45pm feeding	43573	6.30pm	53.605	15.6325	1.33905	4.50646		27	U1.D20.AMF	U1	20	1	AMF	c	27c	20	1	45.6921	15.2557	0.357507	5.4596
															38	U2.D20.AAF	U2	20	2	AAF	a	38a	20	2	37.0724	12.7791	0.667426	5.61249
															28	U2.D20.AMF	U2	20	2	AMF	a	28a	20	2	39.7328	13.7218	0.660499	5.17121
															38	U2.D20.AAF	U2	20	2	AAF	b	38b	20	2	44.4306	13.8638	0.769982	6.14679
a	79a	U2 day 29	U2	29	15.15	1	Capsaicin added 2x a day each day 9 45am and 5 45pm feeding	43580	5.15pm	52.4215	14.7779	1.27563	3.97731		28	U2.D20.AMF	U2	20	2	AMF	b	28b	20	2	39.6599	13.865	0.644223	5.22011
b	79b	U2 day 29	U2	29	15.15	1	Capsaicin added 2x a day each day 9 45am and 5 45pm feeding	43580	5.15pm	59.2326	16.4851	1.44424	4.44744		38	U2.D20.AAF	U2	20	2	AAF	c	38c	20	2	36.8959	12.6929	0.684241	5.63763
c	79c	U2 day 29	U2	29	15.15	1	Capsaicin added 2x a day each day 9 45am and 5 45pm feeding	43580	5.15pm	58.8224	16.5378	1.45114	4.38936		28	U2.D20.AMF	U2	20	2	AMF	c	28c	20	2	41.387	14.2956	0.663868	5.44592
a	82a	U5 day 29	U5	29	15.15	1	Capsaicin added 2x a day each day 9 45am and 5 45pm feeding	43580	5.15pm	64.9365	15.9168	1.65177	7.64369		29	U3.D20.AMF	U3	20	3	AMF	a	29a	20	3	35.9131	17.1573	0.580303	4.48308
b	82b	U5 day 29	U5	29	15.15	1	Capsaicin added 2x a day each day 9 45am and 5 45pm feeding	43580	5.15pm	64.7391	17.1413	1.76718	8.19521		39	U3.D20.AAF	U3	20	3	AAF	a	39a	20	3	42.395	16.3323	0.595385	4.60806
c	82c	U5 day 29	U5	29	15.15	1	Capsaicin added 2x a day each day 9 45am and 5 45pm feeding	43580	5.15pm	67.8422	16.7668	1.692	7.99656		29	U3.D20.AMF	U3	20	3	AMF	b	29b	20	3	40.2074	17.2097	0.617286	4.54361
a	83a	U2 day 32	U2	32	15.15	1	Capsaicin added 2x a day each day 9 45am and 5 45pm feeding	43585	5.15pm	41.1821	9.42279	0.954358	2.72375		39	U3.D20.AAF	U3	20	3	AAF	b	39b	20	3	37.1306	16.2454	0.586822	4.53874
b	83b	U2 day 32	U2	32	15.15	1	Capsaicin added 2x a day each day 9 45am and 5 45pm feeding	43585	5.15pm	39.8459	9.38909	0.9521	2.77077		29	U3.D20.AMF	U3	20	3	AMF	c	29c	20	3	38.2264	16.6035	0.57706	4.3695
c	83c	U2 day 32	U2	32	15.15	1	Capsaicin added 2x a day each day 9 45am and 5 45pm feeding	43585	5.15pm	40.6715	9.60509	0.983182	2.82621		39	U3.D20.AAF	U3	20	3	AAF	c	39c	20	3	43.4119	16.7212	0.612544	4.65569
a	86a	U5 day 32	U5	32	15.15	1	Capsaicin added 2x a day each day 9 45am and 5 45pm feeding	43585	5.15pm	62.4147	15.9426	1.62971	8.94699		57	U1.D21.AAF	U1	21	1	AAF	a	57a	21	1	50.6042	12.9483	0.432338	5.0649
b	86b	U5 day 32	U5	32	15.15	1	Capsaicin added 2x a day each day 9 45am and 5 45pm feeding	43585	5.15pm	63.4663	16.7867	1.71768	9.34563		52	U1.D21.BAF	U1	21	1	BAF	a	52a	21	1	58.8347	15.7389	0.576354	6.20056
c	86c	U5 day 32	U5	32	15.15	1	Capsaicin added 2x a day each day 9 45am and 5 45pm feeding	43585	5.15pm	68.0623	17.3056	1.75655	9.64039		47	U1.D21.AMF	U1	21	1	AMF	a	47a	21	1	55.3258	14.6927	0.481781	5.76982
a	87a	U2 day 33	U2	33	15.15	1	Capsaicin added 2x a day each day 9 45am and 5 45pm feeding	43586	5.15pm	28.9767	6.13407	0.668082	1.88633		47	U1.D21.AMF	U1	21	1	AMF	b	47b	21	1	47.4646	13.3998	0.44592	5.36722
b	87b	U2 day 33	U2	33	15.15	1	Capsaicin added 2x a day each day 9 45am and 5 45pm feeding	43586	5.15pm	31.8212	7.13681	0.772399	2.18689		52	U1.D21.BAF	U1	21	1	BAF	b	52b	21	1	58.2354	16.0772	0.585663	6.27689
c	87c	U2 day 33	U2	33	15.15	1	Capsaicin added 2x a day each day 9 45am and 5 45pm feeding	43586	5.15pm	30.6306	6.54826	0.710122	2.00753		57	U1.D21.AAF	U1	21	1	AAF	b	57b	21	1	45.9993	12.5655	0.420448	4.86789
a	90a	U5 day 33	U5	33	15.15	1	Capsaicin added 2x a day each day 9 45am and 5 45pm feeding	43586	5.15pm	59.1001	16.2717	1.62039	8.28315		52	U1.D21.BAF	U1	21	1	BAF	c	52c	21	1	56.0107	15.8538	0.590306	6.21529
b	90b	U5 day 33	U5	33	15.15	1	Capsaicin added 2x a day each day 9 45am and 5 45pm feeding	43586	5.15pm	60.307	16.3644	1.64123	8.47795		57	U1.D21.AAF	U1	21	1	AAF	c	57c	21	1	48.9835	12.9685	0.421203	5.02154
c	90c	U5 day 33	U5	33	15.15	1	Capsaicin added 2x a day each day 9 45am and 5 45pm feeding	43586	5.15pm	56.0278	15.757	1.57967	8.25892		47	U1.D21.AMF	U1	21	1	AMF	c	47c	21	1	48.9837	13.4198	0.454451	5.51099
a	75a	U2 day 27	U2	27	15.15	1	Capsaicin added 2x a day each day 9 45am and 5 45pm feeding	43580	5.15pm	nd	nd	nd	nd		53	U2.D21.BAF	U2	21	2	BAF	a	53a	21	2	44.1477	12.4091	0.833988	5.9492
b	75b	U2 day 27	U2	27	15.15	1	Capsaicin added 2x a day each day 9 45am and 5 45pm feeding	43580	5.15pm	58.7035	16.4952	1.29635	4.05278		58	U2.D21.AAF	U2	21	2	AAF	a	58a	21	2	42.2392	10.7739	0.620908	5.17729
c	75c	U2 day 27	U2	27	15.15	1	Capsaicin added 2x a day each day 9 45am and 5 45pm feeding	43580	5.15pm	52.5493	15.0842	1.22006	3.8539		48	U2.D21.AMF	U2	21	2	AMF	a	48a	21	2	38.0501	11.0921	0.640092	5.38876
a	78a	U5 day 27	U5	27	15.15	1	Capsaicin added 2x a day each day 9 45am and 5 45pm feeding	43580	5.15pm	65.1852	17.0442	1.60936	7.04631		53	U2.D21.BAF	U2	21	2	BAF	b	53b	21	2	50.36	12.8932	0.841206	6.19033
b	78b	U5 day 27	U5	27	15.15	1	Capsaicin added 2x a day each day 9 45am and 5 45pm feeding	43580	5.15pm	61.846	17.3264	1.65267	7.23828		48	U2.D21.AMF	U2	21	2	AMF	b	48b	21	2	42.1142	10.9814	0.678523	5.38947
c	78c	U5 day 27	U5	27	15.15	1	Capsaicin added 2x a day each day 9 45am and 5 45pm feeding	43580	5.15pm	63.7814	17.3044	1.62755	7.19311		58	U2.D21.AAF	U2	21	2	AAF	b	58b	21	2	41.4237	10.9829	0.657132	5.31091
a	24a	U3 day 17	U3	17	15.15	1		43570	5.15pm	55.5671	24.0461	1.49743	4.5588		53	U2.D21.BAF	U2	21	2	BAF	c	53c	21	2	49.8227	12.9616	0.837015	6.26423
b	24b	U3 day 17	U3	17	15.15	1		43570	5.15pm	62.0924	26.2752	1.62483	4.83538		58	U2.D21.AAF	U2	21	2	AAF	c	58c	21	2	42.0694	10.8618	0.660866	5.20636
c	24c	U3 day 17	U3	17	15.15	1		43570	5.15pm	54.3576	23.0883	1.43434	4.39076		48	U2.D21.AMF	U2	21	2	AMF	c	48c	21	2	38.198	11.0624	0.642893	5.36021
a	25a	U4 day 17	U4	17	15.15	1		43570	5.15pm	59.794	22.7763	1.60555	4.76727		59	U3.D21.AAF	U3	21	3	AAF	a	59a	21	3	47.9784	16.3174	0.64537	5.1432
b	25b	U4 day 17	U4	17	15.15	1		43570	5.15pm	60.5479	22.9945	1.62247	4.85381		49	U3.D21.AMF	U3	21	3	AMF	a	49a	21	3	40.6086	15.9194	0.599692	4.72172
c	25c	U4 day 17	U4	17	15.15	1		43570	5.15pm	65.2414	24.1535	1.73041	5.10147		54	U3.D21.BAF	U3	21	3	BAF	a	54a	21	3	50.2156	17.1617	0.779075	5.45671
a	28a	U3 day 18	U3	18	15.15	1		43571	5.15pm	nd	nd	nd	nd		59	U3.D21.AAF	U3	21	3	AAF	b	59b	21	3	41.3397	15.3531	0.583316	4.8235
b	28b	U3 day 18	U3	18	15.15	1		43571	5.15pm	63.1334	27.9948	1.85359	5.80974		49	U3.D21.AMF	U3	21	3	AMF	b	49b	21	3	39.4076	15.5763	0.597288	4.66031
c	28c	U3 day 18	U3	18	15.15	1		43571	5.15pm	69.9145	26.69	1.72997	5.31994		54	U3.D21.BAF	U3	21	3	BAF	b	54b	21	3	51.0919	18.0144	0.775678	5.71476
a	29a	U4 day 18	U4	18	15.15	1		43571	5.15pm	58.501	21.3802	1.51351	4.52354		59	U3.D21.AAF	U3	21	3	AAF	c	59c	21	3	43.6728	15.9386	0.610927	5.03867
b	29b	U4 day 18	U4	18	15.15	1		43571	5.15pm	55.2653	20.4437	1.45804	4.34071		49	U3.D21.AMF	U3	21	3	AMF	c	49c	21	3	44.8062	17.0411	0.663748	5.04202
c	29c	U4 day 18	U4	18	15.15	1		43571	5.15pm	62.1424	21.9551	1.54014	4.58889		54	U3.D21.BAF	U3	21	3	BAF	c	54c	21	3	44.7689	17.8903	0.751748	5.58364
a	35a	U3 BMF day 19	U3	19	7.15	1	Capsaicin added 2x a day each day 9 45am and 5 45pm feeding	43572	9.15am	55.2901	22.9262	1.50388	4.64874		87	U1.D34.BMF	U1	34	1	BMF	a	87a	34	1	53.9043	13.6901	0.710798	5.7288
b	35b	U3 BMF day 19	U3	19	7.15	1	Capsaicin added 2x a day each day 9 45am and 5 45pm feeding	43572	9.15am	54.3622	22.4214	1.48899	4.62648		87	U1.D34.BMF	U1	34	1	BMF	b	87b	34	1	50.39	13.8007	0.696293	5.73414
c	35c	U3 BMF day 19	U3	19	7.15	1	Capsaicin added 2x a day each day 9 45am and 5 45pm feeding	43572	9.15am	53.6632	21.7887	1.47598	4.59197		87	U1.D34.BMF	U1	34	1	BMF	c	87c	34	1	56.3012	13.8912	0.719884	5.74166
a	39a	U4 BMF day 19	U4	19	7.15	1	Capsaicin added 2x a day each day 9 45am and 5 45pm feeding	43572	9.15am	57.1514	21.5742	1.46472	4.5238		88	U2.D34.BMF	U2	34	2	BMF	a	88a	34	2	56.1074	12.002	0.80008	5.43204
b	39b	U4 BMF day 19	U4	19	7.15	1	Capsaicin added 2x a day each day 9 45am and 5 45pm feeding	43572	9.15am	61.9071	22.3217	1.56802	4.73669		88	U2.D34.BMF	U2	34	2	BMF	b	88b	34	2	53.8984	11.7798	0.797577	5.35287
c	39c	U4 BMF day 19	U4	19	7.15	1	Capsaicin added 2x a day each day 9 45am and 5 45pm feeding	43572	9.15am	63.9471	22.9635	1.57552	4.83185		88	U2.D34.BMF	U2	34	2	BMF	c	88c	34	2	56.8615	11.7906	0.795571	5.33068
a	37a	U3 BAF day 19	U3	19	15.15	3	Capsaicin added 2x a day each day 9 45am and 5 45pm feeding	43572	5.15pm	51.6468	21.7065	1.41894	4.27764		89	U3.D34.BMF	U3	34	3	BMF	a	89a	34	3	53.7455	16.7343	0.817123	5.83143
b	37b	U3 BAF day 19	U3	19	15.15	3	Capsaicin added 2x a day each day 9 45am and 5 45pm feeding	43572	5.15pm	52.64	21.6647	1.40684	4.29261		89	U3.D34.BMF	U3	34	3	BMF	b	89b	34	3	54.5869	16.9481	0.834615	5.97943
c	37c	U3 BAF day 19	U3	19	15.15	3	Capsaicin added 2x a day each day 9 45am and 5 45pm feeding	43572	5.15pm	nd	nd	nd	nd		89	U3.D34.BMF	U3	34	3	BMF	c	89c	34	3	56.5942	16.7815	0.849436	6.00314
a	41a	U4 BAF day 19	U4	19	15.15	3	Capsaicin added 2x a day each day 9 45am and 5 45pm feeding	43572	5.15pm	56.8769	20.7224	1.52256	4.7409		92	U1.D35.BMF	U1	35	1	BMF	a	92a	35	1	49.9704	13.5378	0.804381	5.58821
b	41b	U4 BAF day 19	U4	19	15.15	3	Capsaicin added 2x a day each day 9 45am and 5 45pm feeding	43572	5.15pm	51.5796	19.8263	1.44178	4.5303		92	U1.D35.BMF	U1	35	1	BMF	b	92b	35	1	49.2928	13.774	0.816544	5.71922
c	41c	U4 BAF day 19	U4	19	15.15	3	Capsaicin added 2x a day each day 9 45am and 5 45pm feeding	43572	5.15pm	60.3309	21.7063	1.61395	4.7501		92	U1.D35.BMF	U1	35	1	BMF	c	92c	35	1	51.505	14.2461	0.833125	5.83703
a	51a	U3 BMF day 20	U3	20	7.15	1	Capsaicin added 2x a day each day 9 45am and 5 45pm feeding	43573	9.15am	54.2191	21.2144	1.42413	4.50729		93	U2.D35.BMF	U2	35	2	BMF	a	93a	35	2	43.6356	11.208	0.748649	4.8768
b	51b	U3 BMF day 20	U3	20	7.15	1	Capsaicin added 2x a day each day 9 45am and 5 45pm feeding	43573	9.15am	57.6901	22.8181	1.49688	4.6679		93	U2.D35.BMF	U2	35	2	BMF	b	93b	35	2	49.8725	12.4622	0.83218	5.4346
c	51c	U3 BMF day 20	U3	20	7.15	1	Capsaicin added 2x a day each day 9 45am and 5 45pm feeding	43573	9.15am	56.4827	22.9892	1.46713	4.69212		93	U2.D35.BMF	U2	35	2	BMF	c	93c	35	2	53.9858	12.5552	0.844735	5.55097
a	55a	U4 BMF day 20	U4	20	7.15	1	Capsaicin added 2x a day each day 9 45am and 5 45pm feeding	43573	9.15am	68.0818	20.2875	1.67167	5.58101		94	U3.D35.BMF	U3	35	3	BMF	a	94a	35	3	54.3776	16.6456	0.813761	5.7507
b	55b	U4 BMF day 20	U4	20	7.15	1	Capsaicin added 2x a day each day 9 45am and 5 45pm feeding	43573	9.15am	59.2201	19.201	1.57542	5.35334		94	U3.D35.BMF	U3	35	3	BMF	b	94b	35	3	57.5909	16.6736	0.881147	5.89333
c	55c	U4 BMF day 20	U4	20	7.15	1	Capsaicin added 2x a day each day 9 45am and 5 45pm feeding	43573	9.15am	62.1852	19.9499	1.64758	5.42108		94	U3.D35.BMF	U3	35	3	BMF	c	94c	35	3	66.0339	18.0262	0.950384	6.23955
a	36a	U3 AMF day 19	U3	19	8.3	2	Capsaicin added 2x a day each day 9 45am and 5 45pm feeding	43572	10.30am	48.4641	18.4009	1.17201	3.7017		97	U1.D36.BMF	U1	36	1	BMF	a	97a	36	1	50.4764	13.5508	0.761683	5.60009
b	36b	U3 AMF day 19	U3	19	8.3	2	Capsaicin added 2x a day each day 9 45am and 5 45pm feeding	43572	10.30am	46.454	17.8363	1.1591	3.66081		97	U1.D36.BMF	U1	36	1	BMF	b	97b	36	1	57.5025	14.5447	0.8422	6.0615
c	36c	U3 AMF day 19	U3	19	8.3	2	Capsaicin added 2x a day each day 9 45am and 5 45pm feeding	43572	10.30am	45.0932	18.0476	1.16119	3.69315		97	U1.D36.BMF	U1	36	1	BMF	c	97c	36	1	51.2593	13.9254	0.752611	5.77909
a	38a	U3 AAF day 19	U3	19	16.3	4	Capsaicin added 2x a day each day 9 45am and 5 45pm feeding	43572	6.30pm	45.9902	17.1203	1.09122	3.34946		98	U2.D36.BMF	U2	36	2	BMF	a	98a	36	2	47.7947	11.8446	0.768482	5.07252
b	38b	U3 AAF day 19	U3	19	16.3	4	Capsaicin added 2x a day each day 9 45am and 5 45pm feeding	43572	6.30pm	45.6994	17.8097	1.1083	3.45525		98	U2.D36.BMF	U2	36	2	BMF	b	98b	36	2	47.2842	12.0662	0.80137	5.20608
c	38c	U3 AAF day 19	U3	19	16.3	4	Capsaicin added 2x a day each day 9 45am and 5 45pm feeding	43572	6.30pm	49.5164	18.5334	1.15649	3.57632		98	U2.D36.BMF	U2	36	2	BMF	c	98c	36	2	46.4191	12.0653	0.797284	5.15323
a	40a	U4 AMF day 19	U4	19	8.3	2	Capsaicin added 2x a day each day 9 45am and 5 45pm feeding	43572	10.30am	52.9938	18.7859	1.21593	3.86877		99	U3.D36.BMF	U3	36	3	BMF	a	99a	36	3	55.5232	16.2798	0.803155	5.49735
b	40b	U4 AMF day 19	U4	19	8.3	2	Capsaicin added 2x a day each day 9 45am and 5 45pm feeding	43572	10.30am	nd	nd	nd	nd		99	U3.D36.BMF	U3	36	3	BMF	b	99b	36	3	55.8989	16.5733	0.805189	5.58052
c	40c	U4 AMF day 19	U4	19	8.3	2	Capsaicin added 2x a day each day 9 45am and 5 45pm feeding	43572	10.30am	50.9835	18.0754	1.17353	3.8133		99	U3.D36.BMF	U3	36	3	BMF	c	99c	36	3	50.6515	15.7954	0.802667	5.37661
a	42a	U4 AAF day 19	U4	19	16.3	4	Capsaicin added 2x a day each day 9 45am and 5 45pm feeding	43572	6.30pm	46.6107	16.2434	1.1846	3.78018		82	U1.D32.BMF	U1	32	1	BMF	a	82a	32	1	48.9953	14.3992	0.714191	5.94647
b	42b	U4 AAF day 19	U4	19	16.3	4	Capsaicin added 2x a day each day 9 45am and 5 45pm feeding	43572	6.30pm	43.8683	15.1784	1.08643	3.37947		82	U1.D32.BMF	U1	32	1	BMF	b	82b	32	1	50.8828	15.0927	0.741198	6.10397
c	42c	U4 AAF day 19	U4	19	16.3	4	Capsaicin added 2x a day each day 9 45am and 5 45pm feeding	43572	6.30pm	49.0998	16.4579	1.194	3.69559		82	U1.D32.BMF	U1	32	1	BMF	c	82c	32	1	52.797	15.5902	0.7627	6.38338
a	52a	U3 AMF day 20	U3	20	8.3	2	Capsaicin added 2x a day each day 9 45am and 5 45pm feeding	43573	10.30am	47.3102	18.2679	1.11515	3.70642		83	U2.D32.BMF	U2	32	2	BMF	a	83a	32	2	48.3133	11.6754	0.772116	5.35297
b	52b	U3 AMF day 20	U3	20	8.3	2	Capsaicin added 2x a day each day 9 45am and 5 45pm feeding	43573	10.30am	46.6818	18.0298	1.10133	3.71766		83	U2.D32.BMF	U2	32	2	BMF	b	83b	32	2	49.6248	11.901	0.758188	5.42283
c	52c	U3 AMF day 20	U3	20	8.3	2	Capsaicin added 2x a day each day 9 45am and 5 45pm feeding	43573	10.30am	nd	nd	nd	nd		83	U2.D32.BMF	U2	32	2	BMF	c	83c	32	2	52.2077	12.0893	0.777226	5.4497
a	53a	U3 BAF day 20	U3	20	15.15	3	Capsaicin added 2x a day each day 9 45am and 5 45pm feeding	43573	5.15pm	50.9997	19.9781	1.34656	4.2475		84	U3.D32.BMF	U3	32	3	BMF	a	84a	32	3	50.4651	15.5935	0.750981	5.65519
b	53b	U3 BAF day 20	U3	20	15.15	3	Capsaicin added 2x a day each day 9 45am and 5 45pm feeding	43573	5.15pm	55.27	21.336	1.45136	4.5597		84	U3.D32.BMF	U3	32	3	BMF	b	84b	32	3	51.123	15.4059	0.78822	5.68798
c	53c	U3 BAF day 20	U3	20	15.15	3	Capsaicin added 2x a day each day 9 45am and 5 45pm feeding	43573	5.15pm	53.4086	20.9274	1.38453	4.45577		84	U3.D32.BMF	U3	32	3	BMF	c	84c	32	3	53.7579	16.4378	0.806255	6.00936
a	54a	U3 AAF day 20	U3	20	16.3	4	Capsaicin added 2x a day each day 9 45am and 5 45pm feeding	43573	6.30pm	46.7864	18.2499	1.08156	3.73635		15	U4.D18.BMF	U4	18	4	BMF	a	15a	18	4	39.2654	25.3162	0.803107	5.48298
b	54b	U3 AAF day 20	U3	20	16.3	4	Capsaicin added 2x a day each day 9 45am and 5 45pm feeding	43573	6.30pm	47.851	18.3945	1.09443	3.76517		15	U4.D18.BMF	U4	18	4	BMF	b	15b	18	4	40.2694	26.1534	0.804269	5.64323
c	54c	U3 AAF day 20	U3	20	16.3	4	Capsaicin added 2x a day each day 9 45am and 5 45pm feeding	43573	6.30pm	49.1668	19.1699	1.14902	3.92001		15	U4.D18.BMF	U4	18	4	BMF	c	15c	18	4	37.0848	24.3197	0.744764	5.30424
a	56a	U4 AMF day 20	U4	20	8.3	2	Capsaicin added 2x a day each day 9 45am and 5 45pm feeding	43573	10.30am	59.8773	17.8014	1.43747	4.9147		16	U5.D18.BMF	U5	18	5	BMF	a	16a	18	5	43.0821	25.7375	0.780655	5.20036
b	56b	U4 AMF day 20	U4	20	8.3	2	Capsaicin added 2x a day each day 9 45am and 5 45pm feeding	43573	10.30am	58.4419	17.3561	1.43467	4.80128		16	U5.D18.BMF	U5	18	5	BMF	b	16b	18	5	44.9593	26.6226	0.77665	5.23905
c	56c	U4 AMF day 20	U4	20	8.3	2	Capsaicin added 2x a day each day 9 45am and 5 45pm feeding	43573	10.30am	49.5979	15.4245	1.3	4.34549		16	U5.D18.BMF	U5	18	5	BMF	c	16c	18	5	43.8467	26.6056	0.808946	5.29807
a	57a	U4 BAF day 20	U4	20	15.15	3	Capsaicin added 2x a day each day 9 45am and 5 45pm feeding	43573	5.15pm	60.2442	19.7097	1.66128	5.94706		20	U4.D19.BMF	U4	19	4	BMF	a	20a	19	4	41.1543	27.2886	0.815304	5.84183
b	57b	U4 BAF day 20	U4	20	15.15	3	Capsaicin added 2x a day each day 9 45am and 5 45pm feeding	43573	5.15pm	63.0409	19.9791	1.69444	5.9301		20	U4.D19.BMF	U4	19	4	BMF	b	20b	19	4	38.505	26.4552	0.76829	5.63801
c	57c	U4 BAF day 20	U4	20	15.15	3	Capsaicin added 2x a day each day 9 45am and 5 45pm feeding	43573	5.15pm	62.8988	19.8584	1.6794	5.94699		20	U4.D19.BMF	U4	19	4	BMF	c	20c	19	4	42.9738	29.0675	0.886128	6.23478
a	58a	U4 AAF day 20	U4	20	16.3	4	Capsaicin added 2x a day each day 9 45am and 5 45pm feeding	43573	6.30pm	42.7712	13.1198	1.09004	4.0946		21	U5.D19.BMF	U5	19	5	BMF	a	21a	19	5	51.8723	28.5398	0.904074	5.89871
b	58b	U4 AAF day 20	U4	20	16.3	4	Capsaicin added 2x a day each day 9 45am and 5 45pm feeding	43573	6.30pm	47.8266	14.1671	1.17272	4.40548		21	U5.D19.BMF	U5	19	5	BMF	b	21b	19	5	43.4304	26.4946	0.838172	5.53469
c	58c	U4 AAF day 20	U4	20	16.3	4	Capsaicin added 2x a day each day 9 45am and 5 45pm feeding	43573	6.30pm	52.6972	16.0785	1.33003	4.91982		21	U5.D19.BMF	U5	19	5	BMF	c	21c	19	5	40.3265	25.3583	0.789006	5.29906
a	80a	U3 day 29	U3	29	15.15	1	Capsaicin added 2x a day each day 9 45am and 5 45pm feeding	43580	5.15pm	56.046	20.6698	1.43375	4.4216		25	U4.D20.BMF	U4	20	4	BMF	a	25a	20	4	42.0687	28.0894	0.816517	5.59418
b	80b	U3 day 29	U3	29	15.15	1	Capsaicin added 2x a day each day 9 45am and 5 45pm feeding	43580	5.15pm	61.4014	23.1946	1.57531	4.82305		25	U4.D20.BMF	U4	20	4	BMF	b	25b	20	4	40.3894	26.4807	0.818962	5.44553
c	80c	U3 day 29	U3	29	15.15	1	Capsaicin added 2x a day each day 9 45am and 5 45pm feeding	43580	5.15pm	59.5771	22.6738	1.54387	4.72835		25	U4.D20.BMF	U4	20	4	BMF	c	25c	20	4	38.9278	26.8522	0.772426	5.39407
a	81a	U4 day 29	U4	29	15.15	1	Capsaicin added 2x a day each day 9 45am and 5 45pm feeding	43580	5.15pm	62.2239	15.2344	1.78424	13.793		26	U5.D20.BMF	U5	20	5	BMF	a	26a	20	5	49.8043	24.5284	0.793539	5.65176
b	81b	U4 day 29	U4	29	15.15	1	Capsaicin added 2x a day each day 9 45am and 5 45pm feeding	43580	5.15pm	58.3854	14.9931	1.7851	13.5933		26	U5.D20.BMF	U5	20	5	BMF	b	26b	20	5	45.8671	23.8455	0.77468	5.4333
c	81c	U4 day 29	U4	29	15.15	1	Capsaicin added 2x a day each day 9 45am and 5 45pm feeding	43580	5.15pm	65.5888	16.704	1.97828	15.2671		26	U5.D20.BMF	U5	20	5	BMF	c	26c	20	5	47.8199	24.7237	0.815893	5.65899
a	84a	U3 day 32	U3	32	15.15	1	Capsaicin added 2x a day each day 9 45am and 5 45pm feeding	43585	5.15pm	53.4344	22.1005	1.39445	4.41238		35	U4.D20.BAF	U4	20	4	BAF	a	35a	20	4	45.9081	26.9268	0.811607	6.03099
b	84b	U3 day 32	U3	32	15.15	1	Capsaicin added 2x a day each day 9 45am and 5 45pm feeding	43585	5.15pm	55.9006	22.9914	1.47118	4.5318		35	U4.D20.BAF	U4	20	4	BAF	b	35b	20	4	38.8511	26.538	0.845831	6.02645
c	84c	U3 day 32	U3	32	15.15	1	Capsaicin added 2x a day each day 9 45am and 5 45pm feeding	43585	5.15pm	50.9749	21.1487	1.32857	4.24016		35	U4.D20.BAF	U4	20	4	BAF	c	35c	20	4	46.9993	27.3168	0.920246	6.30611
a	85a	U4 day 32	U4	32	15.15	1	Capsaicin added 2x a day each day 9 45am and 5 45pm feeding	43585	5.15pm	61.4878	16.993	1.76093	14.0937		36	U5.D20.BAF	U5	20	5	BAF	a	36a	20	5	46.3572	21.6494	0.861994	6.1878
b	85b	U4 day 32	U4	32	15.15	1	Capsaicin added 2x a day each day 9 45am and 5 45pm feeding	43585	5.15pm	58.1693	16.1962	1.68016	13.5842		36	U5.D20.BAF	U5	20	5	BAF	b	36b	20	5	48.5581	22.5652	0.974274	6.51075
c	85c	U4 day 32	U4	32	15.15	1	Capsaicin added 2x a day each day 9 45am and 5 45pm feeding	43585	5.15pm	55.0109	15.6457	1.69176	13.088		36	U5.D20.BAF	U5	20	5	BAF	c	36c	20	5	53.3229	23.3135	0.998508	6.73017
a	88a	U3 day 33	U3	33	15.15	1	Capsaicin added 2x a day each day 9 45am and 5 45pm feeding	43586	5.15pm	56.9793	21.6938	1.39026	4.2683		45	U4.D21.BMF	U4	21	4	BMF	a	45a	21	4	39.3677	25.278	0.77226	6.21328
b	88b	U3 day 33	U3	33	15.15	1	Capsaicin added 2x a day each day 9 45am and 5 45pm feeding	43586	5.15pm	55.8517	21.8378	1.41459	4.33576		45	U4.D21.BMF	U4	21	4	BMF	b	45b	21	4	40.8492	26.94	0.880065	6.51774
c	88c	U3 day 33	U3	33	15.15	1	Capsaicin added 2x a day each day 9 45am and 5 45pm feeding	43586	5.15pm	64.1668	24.4278	1.59285	4.74102		45	U4.D21.BMF	U4	21	4	BMF	c	45c	21	4	38.3431	24.9711	0.817745	6.1182
a	89a	U4 day 33	U4	33	15.15	1	Capsaicin added 2x a day each day 9 45am and 5 45pm feeding	43586	5.15pm	49.3286	13.6195	1.39532	11.4496		46	U5.D21.BMF	U5	21	5	BMF	a	46a	21	5	43.4668	20.1487	0.894876	6.87262
b	89b	U4 day 33	U4	33	15.15	1	Capsaicin added 2x a day each day 9 45am and 5 45pm feeding	43586	5.15pm	51.7262	14.048	1.4222	11.5683		46	U5.D21.BMF	U5	21	5	BMF	b	46b	21	5	45.0113	20.8446	0.906046	7.01802
c	89c	U4 day 33	U4	33	15.15	1	Capsaicin added 2x a day each day 9 45am and 5 45pm feeding	43586	5.15pm	52.2386	14.2474	1.47082	11.872		46	U5.D21.BMF	U5	21	5	BMF	c	46c	21	5	37.6894	20.3064	0.856658	6.90819
a	76a	U3 day 27	U3	27	15.15	1	Capsaicin added 2x a day each day 9 45am and 5 45pm feeding	43580	5.15pm	50.6786	20.6082	1.41491	4.52914		65	U4.D22.BMF	U4	22	4	BMF	a	65a	22	4	40.4092	25.1512	0.794527	6.18812
b	76b	U3 day 27	U3	27	15.15	1	Capsaicin added 2x a day each day 9 45am and 5 45pm feeding	43580	5.15pm	50.8398	20.9038	1.41341	4.56119		65	U4.D22.BMF	U4	22	4	BMF	b	65b	22	4	39.8181	25.8139	0.831093	6.40338
c	76c	U3 day 27	U3	27	15.15	1	Capsaicin added 2x a day each day 9 45am and 5 45pm feeding	43580	5.15pm	50.2512	21.3352	1.43314	4.57977		65	U4.D22.BMF	U4	22	4	BMF	c	65c	22	4	37.7957	24.8263	0.825609	6.09346
a	77a	U4 day 27	U4	27	15.15	1	Capsaicin added 2x a day each day 9 45am and 5 45pm feeding	43580	5.15pm	73.997	18.9929	2.17008	15.4942		66	U5.D22.BMF	U5	22	5	BMF	a	66a	22	5	42.2778	23.9157	0.950432	7.036
b	77b	U4 day 27	U4	27	15.15	1	Capsaicin added 2x a day each day 9 45am and 5 45pm feeding	43580	5.15pm	69.3602	17.7196	2.06554	14.4143		66	U5.D22.BMF	U5	22	5	BMF	b	66b	22	5	39.1399	23.0577	0.910708	6.84728
c	77c	U4 day 27	U4	27	15.15	1	Capsaicin added 2x a day each day 9 45am and 5 45pm feeding	43580	5.15pm	61.8863	16.0299	1.90336	13.2241		66	U5.D22.BMF	U5	22	5	BMF	c	66c	22	5	39.7622	23.3628	0.880237	6.96382
															30	U4.D20.AMF	U4	20	4	AMF	a	30a	20	4	35.4876	22.139	0.672545	4.54942
															40	U4.D20.AAF	U4	20	4	AAF	a	40a	20	4	30.6038	21.3129	0.6017	4.7489
															30	U4.D20.AMF	U4	20	4	AMF	b	30b	20	4	35.1671	22.8629	0.648325	4.66519
															40	U4.D20.AAF	U4	20	4	AAF	b	40b	20	4	36.7544	22.3185	0.682329	4.97453
															30	U4.D20.AMF	U4	20	4	AMF	c	30c	20	4	35.3239	23.3925	0.649162	4.73772
															40	U4.D20.AAF	U4	20	4	AAF	c	40c	20	4	30.5294	21.625	0.611517	4.89001
															41	U5.D20.AAF	U5	20	5	AAF	a	41a	20	5	36.1116	17.2321	0.652694	5.10343
															31	U5.D20.AMF	U5	20	5	AMF	a	31a	20	5	34.8368	19.256	0.592523	4.50796
															31	U5.D20.AMF	U5	20	5	AMF	b	31b	20	5	39.0366	20.3338	0.686134	4.84836
															41	U5.D20.AAF	U5	20	5	AAF	b	41b	20	5	36.2851	16.9556	0.615721	4.98429
															41	U5.D20.AAF	U5	20	5	AAF	c	41c	20	5	39.0267	18.3912	0.667836	5.31685
															31	U5.D20.AMF	U5	20	5	AMF	c	31c	20	5	34.9621	19.3704	0.627205	4.53525
															55	U4.D21.BAF	U4	21	4	BAF	a	55a	21	4	37.2901	24.6294	0.759709	6.0244
															60	U4.D21.AAF	U4	21	4	AAF	a	60a	21	4	38.69	22.7142	0.639925	5.30631
															50	U4.D21.AMF	U4	21	4	AMF	a	50a	21	4	39.3184	22.7337	0.627824	5.45717
															55	U4.D21.BAF	U4	21	4	BAF	b	55b	21	4	44.3211	28.5555	0.883528	6.79419
															50	U4.D21.AMF	U4	21	4	AMF	b	50b	21	4	35.5946	21.5538	0.60411	5.17848
															60	U4.D21.AAF	U4	21	4	AAF	b	60b	21	4	39.4493	22.9017	0.634216	5.47769
															55	U4.D21.BAF	U4	21	4	BAF	c	55c	21	4	42.3431	26.5874	0.879089	6.50546
															50	U4.D21.AMF	U4	21	4	AMF	c	50c	21	4	33.9527	23.4406	0.659979	5.68489
															60	U4.D21.AAF	U4	21	4	AAF	c	60c	21	4	38.3428	22.877	0.651891	5.42625
															51	U5.D21.AMF	U5	21	5	AMF	a	51a	21	5	36.5288	17.4222	0.748263	5.98169
															61	U5.D21.AAF	U5	21	5	AAF	a	61a	21	5	34.8695	17.865	0.640517	5.77384
															56	U5.D21.BAF	U5	21	5	BAF	a	56a	21	5	45.5669	20.4906	0.85357	7.0019
															51	U5.D21.AMF	U5	21	5	AMF	b	51b	21	5	37.454	17.0523	0.73278	5.86944
															61	U5.D21.AAF	U5	21	5	AAF	b	61b	21	5	34.5638	17.7101	0.704856	5.78452
															56	U5.D21.BAF	U5	21	5	BAF	b	56b	21	5	47.4583	21.1558	0.859291	7.22991
															51	U5.D21.AMF	U5	21	5	AMF	c	51c	21	5	34.9944	16.7617	0.684745	5.80221
															61	U5.D21.AAF	U5	21	5	AAF	c	61c	21	5	39.4669	19.1168	0.708206	6.16756
															56	U5.D21.BAF	U5	21	5	BAF	c	56c	21	5	45.4988	20.1043	0.859086	6.98553
															90	U4.D34.BMF	U4	34	4	BMF	a	90a	34	4	49.9234	15.7954	0.860962	5.46363
															90	U4.D34.BMF	U4	34	4	BMF	b	90b	34	4	53.3762	16.1028	0.869617	5.62363
															90	U4.D34.BMF	U4	34	4	BMF	c	90c	34	4	52.469	15.8133	0.862665	5.56639
															91	U5.D34.BMF	U5	34	5	BMF	a	91a	34	5	45.3689	15.6169	0.786528	4.26824
															91	U5.D34.BMF	U5	34	5	BMF	b	91b	34	5	48.6207	16.144	0.818999	4.34399
															91	U5.D34.BMF	U5	34	5	BMF	c	91c	34	5	47.7418	15.8397	0.800572	4.29792
															95	U4.D35.BMF	U4	35	4	BMF	a	95a	35	4	48.9273	16.7959	0.918612	5.65754
															95	U4.D35.BMF	U4	35	4	BMF	b	95b	35	4	50.0562	17.3339	0.963075	5.88975
															95	U4.D35.BMF	U4	35	4	BMF	c	95c	35	4	50.1332	16.9718	0.931619	5.7757
															96	U5.D35.BMF	U5	35	5	BMF	a	96a	35	5	48.9181	16.4857	0.836655	4.39122
															96	U5.D35.BMF	U5	35	5	BMF	b	96b	35	5	46.9955	16.1892	0.827312	4.30817
															96	U5.D35.BMF	U5	35	5	BMF	c	96c	35	5	47.579	16.072	0.853137	4.31138
															100	U4.D36.BMF	U4	36	4	BMF	a	100a	36	4	40.7632	15.8882	0.896494	5.18673
															100	U4.D36.BMF	U4	36	4	BMF	b	100b	36	4	47.5931	16.7666	0.873133	5.46323
															100	U4.D36.BMF	U4	36	4	BMF	c	100c	36	4	41.6151	16.4815	0.895303	5.42246
															101	U5.D36.BMF	U5	36	5	BMF	a	101a	36	5	53.6931	16.1864	0.962025	4.5503
															101	U5.D36.BMF	U5	36	5	BMF	b	101b	36	5	48.3677	16.3953	0.877568	4.52341
															101	U5.D36.BMF	U5	36	5	BMF	c	101c	36	5	47.4977	16.2566	0.880351	4.48364
															85	U4.D32.BMF	U4	32	4	BMF	a	85a	32	4	48.9009	16.2405	0.886103	5.68507
															85	U4.D32.BMF	U4	32	4	BMF	b	85b	32	4	49.5281	16.1432	0.848924	5.66935
															85	U4.D32.BMF	U4	32	4	BMF	c	85c	32	4	47.717	16.6894	0.918825	5.77326
															86	U5.D32.BMF	U5	32	5	BMF	a	86a	32	5	45.9041	17.9677	0.772588	5.00272
															86	U5.D32.BMF	U5	32	5	BMF	b	86b	32	5	44.7161	18.0798	0.805778	5.12978
															86	U5.D32.BMF	U5	32	5	BMF	c	86c	32	5	41.6044	17.0639	0.804698	4.85652

## Sheet: Supplemental Table S2
Treatment	Timepoint	Metabolite	Alistipes	Bacteroides	Bifidobacterium	Clostridioides	Clostridium	Eubacterium	Lachnoclostridium	Lachnospiraceae_u_g	Parabacteroides	Roseburia	Ruminococcus
-CAP	3End	Capryloylglycine	0	-0.087141	0.0271141	-0.000528275	-0.000352143	0	0.0494246	0.0118556	-0.0194438	0	0
-CAP	3End	Indole_3_aceticacid	0	0	0.0260982	0	0	0	0.0481148	0.0120163	0	0	0
+CAP	3End	Similarto_16_Hydroxyhexadecanoicacid_deltaMass_82.1763Da	0	0	0	0	0.0191703	0	0	0	0	0	0
-CAP	3End	Similarto_Ambrosicacid_deltaMass__303.1594Da	0	-0.0877192	0.0268642	-0.000543244	-0.000359963	0	0.0498364	0.0119302	-0.0194891	0	0
-CAP	3End	Similarto_Azaspiracid_5_deltaMass_362.0738Da	0	-0.0845362	0	-0.000548275	-0.000358007	0	0.0493309	0.0115079	-0.019313	0	0
-CAP	3End	Similarto_Docosahexaenoicacidethylester_deltaMass__18.0165Da	0	-0.0875798	0.0270428	-0.000535092	-0.000364286	0	0.0497315	0.011764	-0.0194481	0	0
-CAP	3End	Similarto_Docosahexaenoicacidethylester_deltaMass__52.0109Da	0	0	0	0	0	0	0	0.0118572	0	0	0
-CAP	3End	Similarto_Docosahexaenoicacidethylester_deltaMass__818.5956Da	0	-0.0880048	0.0266032	-0.00055114	-0.000362387	0	0.0500523	0.0119468	-0.019585	0	0
-CAP	3End	Similarto_Docosahexaenoicacidethylester_deltaMass_1.1232Da	0	0	0.0262503	0	0	0	0.048502	0.0120206	0	0	0
-CAP	3End	Similarto_Gambogicacid_deltaMass_55.9916Da	0	-0.0899392	0.0267787	-0.000546135	-0.00036545	0	0.0501638	0.0117611	-0.0199983	0	0
-CAP	3End	Similarto_Kynurenicacid_deltaMass__1.0138Da	0	-0.0855978	0.0275032	0	0	0	0.0474804	0.0111829	-0.0189257	0	0
-CAP	3End	Similarto_Taurochenodeoxycholicacid_deltaMass__0.0744Da	0	-0.0829313	0	-0.000572649	0	0	0.0478566	0.0114697	-0.01853	0	0
-CAP	3End	Similarto_Taurocholicacid_deltaMass_110.0080Da	0	-0.0886374	0.0273598	-0.000520077	-0.000365216	0	0.0493929	0.0114962	-0.019605	0	0
-CAP	3End	Similarto_Taurocholicacid_deltaMass_19.0634Da	0	0	0	0	0	0	0	0	0	0.0001374	0
-CAP	3End	Similarto_TaurodeoxycholicAcid_deltaMass__17.9154Da	0	-0.0857713	0.0267928	-0.000534567	-0.000349847	0	0.0491333	0.011973	-0.0190405	0	0
-CAP	3End	Similarto_TaurodeoxycholicAcid_deltaMass__88.1274Da	0	-0.0851995	0.0269277	-0.000526225	-0.000353145	0	0.0488828	0.0118241	-0.0188651	0	0
-CAP	3End	Similarto_TaurodeoxycholicAcid_deltaMass_0.1217Da	0	-0.0862057	0.0268383	-0.000535681	-0.000351432	0	0.0492704	0.0119676	-0.0191417	0	0
-CAP	3End	X.2Z._3_Phenylacrylicacid	0	0.0874226	0	0	0.000368965	0	0	0	0	0	0
-CAP	3End	X3_4_Dimethoxycinnamicacid	0	0	0.0265241	0	0	0	0.0485548	0.0120002	0	0	0
+CAP	3End	Similarto_5_Aminovalericacid_deltaMass__149.0224Da	0.0386889	0.122986	0	0	0	0	0	0	0	0	0
+CAP	3End	Similarto_Docosahexaenoicacidethylester_deltaMass_3.0277Da	0.0383292	0.122521	0	0	0	0	0	0	0	0	0
-CAP	2Start	Similarto_Taurocholicacid_deltaMass__17.0271Da	0	0	0.0147106	0	0.00121681	0.000144303	0	0	0	0	9.81e-05
-CAP	2Start	Similarto_2_.4_Aminophenylthio.aceticacid_deltaMass__47.0694Da	-6.56e-05	0	0	0	0	0	-0.0657808	0	0	0	0
-CAP	2Start	Similarto_Mycophenolicacid_deltaMass__1.0681Da	0	0	0.0147107	0	0.0012168	0.000144304	0	0	0	0	9.81e-05
+CAP	3End	Similarto_Taurocholicacid_deltaMass__1.0339Da	0.0389034	0.124777	0	0	0	0	0	0	0	0	0

## Sheet: Supplemental Table S3
Treatment	Timepoint	Metabolite	Alistipes	Bacteroides	Bifidobacterium	Clostridium	Escherichia	Eubacterium	Faecalibacterium	Klebsiella	Lachnospiraceae_u_g	Parabacteroides	Roseburia	Ruminococcus	Subdoligranulum	Acidaminococcus	Akkermansia	Oscillospiraceae_u_g
-CAP	3End	Similarto_Docosahexaenoicacidethylester_deltaMass__18.0165Da	0	0	0.0118598	0	-4.69192e-05	0.00183575	0	0	-0.0150306	0	0	0	0	0	-0.00818995	0
-CAP	2Start	Similarto_Docosahexaenoicacidethylester_deltaMass__49.0461Da	0	0	0	0	0	0	0	0	0	-0.0215661	0	0	0	0	-0.0160331	0
-CAP	3End	Similarto_Docosahexaenoicacidethylester_deltaMass__49.0461Da	0	0	0.0108263	0	-4.89388e-05	0	0	0	-0.013717	0	0	0	0	0	0	0
-CAP	2Start	Similarto_Docosahexaenoicacidethylester_deltaMass__51.0046Da	0	0	0	0	0	0	3.1435e-05	0	0	0	0	0	0	0	0	0
-CAP	3End	Similarto_Docosahexaenoicacidethylester_deltaMass__52.0109Da	0	0	0.0104128	0	-4.6951e-05	0	0	0	-0.0143568	0	0	0	0	0	-0.00769724	0
-CAP	2Start	Similarto_Docosahexaenoicacidethylester_deltaMass__76.0057Da	0	0	0	0	0	0	0	0	0	0	0	0	0.000834072	0	0	0
-CAP	3End	Similarto_Docosahexaenoicacidethylester_deltaMass__818.5956Da	0	0	0.0106725	0	-4.76919e-05	0	0	0	-0.013722	0	0	0	0	0	0	0
-CAP	2Start	Similarto_Docosahexaenoicacidethylester_deltaMass_1.1232Da	0	0	0	0	0	0	0	0	0	-0.0230059	0	0	0	0	0	0
-CAP	3End	Similarto_Docosahexaenoicacidethylester_deltaMass_1.1232Da	0	0	0	0	-5.08394e-05	0	0	0	0	0	0	0	0	0	0	0
-CAP	3End	Similarto_Gambogicacid_deltaMass_55.9916Da	0	0	0.0106754	0	-5.10806e-05	0	0	0	-0.013584	0	0	0	0	0	0	0
-CAP	2Start	Similarto_Kynurenicacid_deltaMass__1.0138Da	0	0	0	0	0	0	0	0	0	0	0	0	0.000822785	0	0	0
-CAP	3End	Similarto_TaurodeoxycholicAcid_deltaMass__17.9154Da	0	0	0	0	-5.14033e-05	0	0	0	0	0	0	0	0	0	0	0
-CAP	3End	Similarto_TaurodeoxycholicAcid_deltaMass__88.1274Da	0	0	0	0	-5.0669e-05	0	0	0	0	0	0	0	0	0	0	0
-CAP	2Start	Similarto_TaurodeoxycholicAcid_deltaMass_0.1217Da	0	0	0	0	0	0	0	0	0	-0.0230407	0	0	0	0	0	0
-CAP	3End	Similarto_TaurodeoxycholicAcid_deltaMass_0.1217Da	0	0	0	0	-5.12512e-05	0	0	0	0	0	0	0	0	0	0	0
-CAP	2Start	X.2Z._3_Phenylacrylicacid	0	0	0	0	0	0	0	0	0.0150298	0	0	0	0	0	0	0
-CAP	3End	X.2Z._3_Phenylacrylicacid	0.0055903	0	0	0.00677229	0	0	0	0.000792361	0	0.00785242	3.46329e-05	0.00197316	0.0010153	-0.0041991	0	0
-CAP	2Start	X3_4_Dimethoxycinnamicacid	0	-0.0908504	0	0	0	0	0	0	0	-0.0236786	0	0	0	0	0	0
-CAP	3End	X3_4_Dimethoxycinnamicacid	0	0	0	0	-5.38877e-05	0	0	0	0	0	0	0	0	0	0	0
-CAP	3End	X3_Methylsalicylicacid	0	0	0	0	5.03655e-05	0	0	0	0	0	0	0	0	0	0	0
-CAP	2Start	X3Amino_phenylpropionicacid	0	0	0	0	0	0	0	0	0.0156941	0	0	0	0	0	0	0
-CAP	3End	X3Amino_phenylpropionicacid	0.00538867	0	0	0.00665007	0	0	0	0.000801079	0	0.00800333	3.4041e-05	0	0.00100153	-0.00415783	0	0
-CAP	2Start	Indoleacrylicacid	0	0	0	0	0	0	3.25375e-05	0	0	0	0	0	0	0	0	0
-CAP	3End	Indoleacrylicacid	0	0	0	0	0	0	0	0	0	0	0	0	0	0	0	6.8013e-05
-CAP	2Start	Similarto_Docosahexaenoicacidethylester_deltaMass__52.0351Da	0	0	0	0	0	0	3.31705e-05	0	0	0	0	0	0	0	0	0
-CAP	3End	Similarto_Docosahexaenoicacidethylester_deltaMass_3.0277Da	0	0	0.0110545	0	-4.78788e-05	0	0	0	-0.013902	0	0	0	0	0	0	0
-CAP	3End	Similarto_Taurochenodeoxycholicacid_deltaMass_0.9775Da	0	0	0	0	-5.02021e-05	0	0	0	-0.0137173	0	0	0	0	0	0	0
-CAP	2Start	Similarto_Taurocholicacid_deltaMass__17.0264Da	-0.00650405	0	0	0	0	0.00106357	0	0	0	0	0	0	0	0	0	0
-CAP	3End	Similarto_Taurocholicacid_deltaMass__17.0271Da	0	0	0	0	0	0	0	0	-0.0142015	0	0	0	0	0	0	0
-CAP	2Start	Similarto_2_.4_Aminophenylthio.aceticacid_deltaMass__47.0694Da	0	0	0	0	0	0	3.10308e-05	0	0	0	0	0	0	0	0	0
-CAP	2Start	Similarto_Mycophenolicacid_deltaMass__1.0681Da	0	0.0805499	0	0	0	0	0	0	0	0.0224276	0	0	0	0	0.0175923	0
-CAP	2Start	X3_.4_Hydroxyphenyl.propionicacid	0	0	0	0	0	0	3.0161e-05	0	0	0	0	0	0	0	0	0

## Sheet: Supplementary Table S4
Name	Kingdom	Phylum	Class	Order	Family	Genus	Species	U3_D19 BMF_C1_USDA_625	U3_D43_C1_USDA_625	U3_D21 BMF_C2_USDA_625	U5_D19_C2_USDA_625	U5_D20 BMF_C2_USDA_625	U2_D19_C2_USDA_625	U3_D20 BMF_C2_USDA_625	U1_D19_C2_USDA_625	U5_D22 BMF_C2_USDA_625	U2_D34_C2_USDA_625	U4_D34_C2_USDA_625	U4_D19_C2_USDA_625	U2_D20 BAF_C2_USDA_625	U1_D18_C2_USDA_625	Inoculum_C12_USDA_625	U2_D29_C1_USDA_625	U5_D32_C1_USDA_625	U4_D18_C1_USDA_625	U5_D17_C1_USDA_625	U5_D20 BAF_C2_USDA_625	U4_D41_C1_USDA_625	U2_D41_C1_USDA_625	U2_D19 BAF_C1_USDA_625	U2_D32_C1_USDA_625	U2_D36_C2_USDA_625	U4_D43_C1_USDA_625	U1_D35_C2_USDA_625	U4_D18_C2_USDA_625	U2_D19 BMF_C1_USDA_625	U2_D20 BMF_C2_USDA_625	U4_D20 BMF_C2_USDA_625	U5_D19 BMF_C1_USDA_625	U4_D39_C1_USDA_625	U5_D20 BMF_C1_USDA_625	U2_D21 BMF_C2_USDA_625	U5_D36_C2_USDA_625	U4_D20 BAF_C2_USDA_625	U5_D19 BAF_C1_USDA_625	U1_D36_C2_USDA_625	Inoculum_C1_USDA_625	U1_D21 BMF_C2_USDA_625	U3_D36_C2_USDA_625
Collinsella sp. MS5	Bacteria	Actinobacteria	Coriobacteriia	Coriobacteriales	Coriobacteriaceae	Collinsella	Collinsella sp. MS5	0	0	0	0	0	0	0	0	0	0	0	0	0	0	0	0	0	0	0	0	0	0	0	0	0	0	0	0	0	0	0	0	0	0	0	0.00055	0	0	0	0	0	0
Lachnospiraceae bacterium 1_1_57FAA	Bacteria	Firmicutes	Clostridia	Clostridiales	Lachnospiraceae	Lachnospiraceae_u_g	Lachnospiraceae bacterium 1_1_57FAA	0.00083	0.00279	0	0.00348	0.00283	0.00378	0.00129	0.00351	0.00445	0.00425	0.00391	0.00226	0.00385	0.00363	0	0.00152	0.00357	0.00412	0.00682	0.00263	0.00813	0.00239	0.0027	0	0.00448	0.00767	0.00562	0.00259	0.00262	0.00595	0.00245	0.00217	0.00965	0.00188	0.0049	0.00518	0.00286	0.00286	0.00602	0	0.00352	0.00546
Alistipes_u_s	Bacteria	Bacteroidetes	Bacteroidia	Bacteroidales	Rikenellaceae	Alistipes	Alistipes_u_s	0	0	0	0	0	0	0	0	0	6e-05	0	0	0	0	0	0	0	0	0	0	0	0	0	0	0	0	0.00014	0	0	0	0	0	0	0	0	0	0	0	0.00011	0	0	0
[Clostridium] asparagiforme	Bacteria	Firmicutes	Clostridia	Clostridiales	Lachnospiraceae	Lachnoclostridium	[Clostridium] asparagiforme	7e-05	0	0.00037	0.00047	0.00039	0.00022	0.00031	0.0003	0.0007	0.00029	0.00036	0.00025	0.00026	0.0003	0.00025	0.00023	0.0003	0	7e-05	0.00043	0.0004	0.00039	0.00013	0.00016	0.00028	0.00037	0.00152	0.00021	8e-05	0.00026	0.00025	6e-05	0.00058	0.00013	0.00026	0.0012	0.00037	0.00012	0.00158	0.00015	0.0005	0.00044
Shigella sonnei	Bacteria	Proteobacteria	Gammaproteobacteria	Enterobacterales	Enterobacteriaceae	Shigella	Shigella sonnei	0	0.0001	0	0	0	0	0	0	0	0	0.00047	0	0	0	0	0	0.00017	0.0001	0	0	0.00013	0.0001	0	0	0	0.00015	0	0	0	0	0	0	0.00015	0	0	0.00025	0	0	0	0	0	0
Bacteroides sp. 3_1_40A	Bacteria	Bacteroidetes	Bacteroidia	Bacteroidales	Bacteroidaceae	Bacteroides	Bacteroides sp. 3_1_40A	0	0	0	0	0	0	0	0	0	0	0	0	0	0.04022	0.01746	0.01274	0.02798	0	0.03282	0	0	0	0.02495	0	0	0.09706	0	0.04245	0.02255	0.0207	0.03467	0.02203	0	0	0	0	0	0	0	0	0	0
Citrobacter sp. JT3	Bacteria	Proteobacteria	Gammaproteobacteria	Enterobacterales	Enterobacteriaceae	Citrobacter	Citrobacter sp. JT3	0	0	0	0	0	0	0	0	0	0	0	0	0	0	0	0	0	0	0	0	0	0	0	0	0	0	0	0	0	0	0	0	0	0.00011	0	0	0	0.00029	0	0	0	0
Parabacteroides sp. D13	Bacteria	Bacteroidetes	Bacteroidia	Bacteroidales	Tannerellaceae	Parabacteroides	Parabacteroides sp. D13	0.0001	0	0	0	0	0	0	0	0	0	0.00073	0	0	0	0.00037	0	0	0	0	0	0	0	0	0	0	0	0	0	0	0	0	0.00011	0	0	0	0	0	0	0	0	0	0
Klebsiella sp. AS10	Bacteria	Proteobacteria	Gammaproteobacteria	Enterobacterales	Enterobacteriaceae	Klebsiella	Klebsiella sp. AS10	0	0	0	0	0	0	0	0	0	0	0	0	0	0	0	0	0	0	0	0	0	0	0	0	0	0	0	0	0	0	0	0	0	0	0	0	0.00086	0	0	0	0	0
Anaerostipes sp. 3_2_56FAA	Bacteria	Firmicutes	Clostridia	Clostridiales	Lachnospiraceae	Anaerostipes	Anaerostipes sp. 3_2_56FAA	0.00111	0	0	0	0	0	0	0	0	0	0	0	0	0	0	0.00062	0.03527	0.00963	0.00133	0	0.00664	0.00114	0.00255	0.00083	0	0.00955	0	0	0.00161	0	0	0.0024	0.00497	0.00147	0	0	0	0.00529	0	0.00059	0	0
Butyricicoccus pullicaecorum	Bacteria	Firmicutes	Clostridia	Clostridiales	Clostridiaceae	Butyricicoccus	Butyricicoccus pullicaecorum	0	0	0	0	0	0	0	0	0	0	0	0	0	0	0.00027	0	0	0	0	0	0	8e-05	0	0	0	0	0	0	0	0	0	0	0	0	0	0	0	0	0	0	0	0
Absiella dolichum	Bacteria	Firmicutes	Erysipelotrichia	Erysipelotrichales	Erysipelotrichaceae	Absiella	Absiella dolichum	0	0	0	0	0	0	0	0	0	0	0	0	0	0	0	0	0	0	0	0	0	0	0	0	0	0	0	0	0	0	0	0	0	0	0	0	7e-05	0	0	0	0	0
Raoultella ornithinolytica	Bacteria	Proteobacteria	Gammaproteobacteria	Enterobacterales	Enterobacteriaceae	Raoultella	Raoultella ornithinolytica	0.00038	0.00082	0	0	0	0	0	0	0	0	0	0	0	0	0	0	0	0	0	0	0	0	0	0	0	0	0	0	0	0	0	0	0	0	0	0	0	0	0	0	0	0
Clostridiales bacterium VE202-03	Bacteria	Firmicutes	Clostridia	Clostridiales	Clostridiales_u_f	Clostridiales_u_g	Clostridiales bacterium VE202-03	0.0003	0.00017	0.00165	0.00106	0.001	0.00048	0.00096	0.00263	0.00307	0.00036	0.00298	0.00277	0.00068	0.00222	0.00075	8e-05	0.00077	0.00061	0.00019	0.00163	0.00031	0.0007	0.00041	9e-05	0.00084	0.00031	0.00061	0.0025	0.00024	0.00049	0.0029	0.00021	0.00054	0.00012	0.00068	0.0015	0.00218	0.00035	0.00074	0.00143	0.00158	0.00012
Lachnospiraceae bacterium 5_1_57FAA	Bacteria	Firmicutes	Clostridia	Clostridiales	Lachnospiraceae	Lachnospiraceae_u_g	Lachnospiraceae bacterium 5_1_57FAA	0.00445	0.00781	0.0156	0.01491	0.01711	0.00553	0.01265	0.01398	0.02013	0.00547	0.02218	0.01302	0.00801	0.01354	0.00054	0.01519	0.02203	0.01194	0.00818	0.01388	0.01879	0.02051	0.00761	0.0296	0.00683	0.01642	0.0222	0.01336	0.00712	0.00994	0.01448	0.00602	0.01401	0.01248	0.00779	0.02068	0.01808	0.01122	0.01808	0.0013	0.02488	0.03678
Ruminococcus callidus	Bacteria	Firmicutes	Clostridia	Clostridiales	Ruminococcaceae	Ruminococcus	Ruminococcus callidus	0	0	0	0	0	0	0	0	0	0	0	0	0	0	0.01534	0	0	0	0	0	0	0	0	0	0	0	0	0	0	0	0	0	0	0	0	0	0	0	0	0	0	0
Odoribacter splanchnicus	Bacteria	Bacteroidetes	Bacteroidia	Bacteroidales	Odoribacteraceae	Odoribacter	Odoribacter splanchnicus	0	0	0	0	0	0	0	0	0	0	0	0	0	0	0.00348	0	0	0	0	0	0	0	0	0	0	0	0	0	0	0	0	0	0	0	0	0	0	0	0	0	0	0
Alistipes timonensis	Bacteria	Bacteroidetes	Bacteroidia	Bacteroidales	Rikenellaceae	Alistipes	Alistipes timonensis	0	0	0	0	0	0	0	0	0	0	0	0	0	0	0.00016	0	0	0	0	0	0	0	0	0	0	0	0	0	0	0	0	0	0	0	0	0	0	0	0	0	0	0
Enterococcus faecium	Bacteria	Firmicutes	Bacilli	Lactobacillales	Enterococcaceae	Enterococcus	Enterococcus faecium	6e-05	0.00023	0	9e-05	0	0.00026	0.00022	0.00013	0.00038	0.00037	0.00031	0.00019	0.00019	0.00016	0.00017	8e-05	0.00023	0	0	0.0001	0	8e-05	0.00032	0	0.00035	0	0.00176	0.00024	0.00032	0.00033	0.00016	0	0	0	0.00013	0.00018	0.0004	0	0.00226	0.00026	0.00022	0.00033
Clostridium_u_s	Bacteria	Firmicutes	Clostridia	Clostridiales	Clostridiaceae	Clostridium	Clostridium_u_s	0	0	0	0	0	0	0	0	0	0	0	0	0	0	0	0	0	0	0	0	0	0	0	0	0	0	0	0	0	0	0	0	0	0	0	0.00021	0	0	0	0.00018	0	0
Bacteroides cellulosilyticus	Bacteria	Bacteroidetes	Bacteroidia	Bacteroidales	Bacteroidaceae	Bacteroides	Bacteroides cellulosilyticus	0	0	0	0	0	7e-05	0	0.0001	0	0	0	9e-05	0	0	0	0	0	0	0	0	0	0	0	0	8e-05	0	0	0	0	0	0	0	0	0	0	0	0	0	0	0	0	0
Ruminococcaceae_u_s	Bacteria	Firmicutes	Clostridia	Clostridiales	Ruminococcaceae	Ruminococcaceae_u_g	Ruminococcaceae_u_s	0.0002	0.00097	0	0	0	0	0	0	0	0	0	0	0	0	0	0.00035	0.00028	0.00016	0	0	0.00174	0.00026	0	0	0	0.00072	0	0	0	0	0	0	0.00127	0.00043	0	0	0	0.00016	0	0	0	0
Eggerthella sp. 1_3_56FAA	Bacteria	Actinobacteria	Coriobacteriia	Eggerthellales	Eggerthellaceae	Eggerthella	Eggerthella sp. 1_3_56FAA	0	0	0	0	0	0	0	0	0	0	0	0	0	0	0	0	0	0	0	0	0	0	0	0	0	0	0	0	0	0	0	0	0	0	0	0	0	0	0	0	0	0
Eggerthella sp. HGA1	Bacteria	Actinobacteria	Coriobacteriia	Eggerthellales	Eggerthellaceae	Eggerthella	Eggerthella sp. HGA1	0	0.00019	0.00101	0.00065	0.00087	0.00031	0.00057	0.00111	0.00116	0.00092	0.00108	0.00051	0.00098	0.00102	0.00392	0.00047	0.00083	0.00025	0.00011	0.00098	0.00055	0.00094	0.00026	0.00058	0.00078	0.00054	0.00666	0.00042	0.00017	0.00052	0.00071	0.00012	0.00037	0.00022	0.00085	0.00083	0.00108	0.00024	0.00498	0.00848	0.00355	0.00802
Erysipelotrichaceae bacterium 21_3	Bacteria	Firmicutes	Erysipelotrichia	Erysipelotrichales	Erysipelotrichaceae	Erysipelotrichaceae_u_g	Erysipelotrichaceae bacterium 21_3	0.00205	0.00592	0.00145	0.00128	0.00128	0	0	0.00187	0.00499	0.00165	0.01681	0	0.00129	0.00142	0.00019	0.0036	0.01402	0.00335	0.00197	0.00157	0.00673	0.01049	0.00859	0.0017	0.00141	0.00738	0.02151	0	0.0067	0	0.00118	0.00284	0.00452	0.00634	0.00149	0.01215	0.00144	0.00549	0.01836	0.00262	0.00418	0.0049
Rothia mucilaginosa	Bacteria	Actinobacteria	Actinobacteria	Micrococcales	Micrococcaceae	Rothia	Rothia mucilaginosa	0	0	0	0	0	0	0	0	0	0	0	0	0	0	0	0	0	0	0	0	0	0	0	0	0	0	0	0	0	0	0	0	0	0	0	0	0	0	0	0.00026	0	0
Alistipes sp. HGB5	Bacteria	Bacteroidetes	Bacteroidia	Bacteroidales	Rikenellaceae	Alistipes	Alistipes sp. HGB5	0	0	0	0	0	0	0	0	0.00266	0	0.00083	0	0	0	0.01477	0	0	0	0	0	0	0	0	0	0	0	0	0	0	0	0	0	0	0	0	0	0	0	0	0	0	0
Lachnospiraceae bacterium 2_1_58FAA	Bacteria	Firmicutes	Clostridia	Clostridiales	Lachnospiraceae	Lachnospiraceae_u_g	Lachnospiraceae bacterium 2_1_58FAA	0	0	0	0	0	0	0	0	0	0	0	0	0	0	0.00031	0.00015	0.00064	0	0	0	9e-05	0	0	0	0	9e-05	0	0	0	0	0	0	0	0	0	0	6e-05	0	0	0	0	0
Erysipelatoclostridium ramosum	Bacteria	Firmicutes	Erysipelotrichia	Erysipelotrichales	Erysipelotrichaceae	Erysipelatoclostridium	Erysipelatoclostridium ramosum	0	0	0	0	0	0	0	0	0.0024	0.0012	0.00379	0	0	0	0	0	0	0	0	0	0	0	0	0	0.00118	0	0.00456	0	0	0	0	0	0	0	0	0.00267	0	0	0.00398	0	0.00113	0.00163
Clostridiales bacterium VE202-15	Bacteria	Firmicutes	Clostridia	Clostridiales	Clostridiales_u_f	Clostridiales_u_g	Clostridiales bacterium VE202-15	0	0	0.00027	0.00031	0.00024	0.00017	0.00021	0.00017	0.00053	0.0002	0.00024	0.00015	0.00018	0.00016	0	0.00021	0.00032	0	0	0.00028	0.00042	0.00038	0.00012	0.00015	0.0002	0.00036	0.001	0.00011	7e-05	0.00017	0.00013	4e-05	0.00056	0.00012	0.00018	0.00102	0.00023	0.00011	0.0011	0	0.00039	0.00031
Alistipes obesi	Bacteria	Bacteroidetes	Bacteroidia	Bacteroidales	Rikenellaceae	Alistipes	Alistipes obesi	0	0	0	0	0	0	0	0	0	0	0	0	0	0	0.03803	0	0	0	0	0	0	0	0	0	0	0	0	0	0	0	0	0	0	0	0	0	0	0	0	0	0	0
Pseudomonas_u_s	Bacteria	Proteobacteria	Gammaproteobacteria	Pseudomonadales	Pseudomonadaceae	Pseudomonas	Pseudomonas_u_s	0	0	0	0	0	0	0	0	0	0	0	0	0	0	0	0	0	0	0	0	0	0	0	0	0	0	0	0	0	0	0	0	0	0	0	0	0	0	0	0	0	0
Prevotella bivia	Bacteria	Bacteroidetes	Bacteroidia	Bacteroidales	Prevotellaceae	Prevotella	Prevotella bivia	0	0	0	0	0	0	0	0	0	0	0	0	0	0	0	0	0	0	0	0	0	0	0	0	0	0	0	0	0	0	0	0	0	0	0	0	0	0	0	0.0001	0	0
Blautia sp. KLE 1732	Bacteria	Firmicutes	Clostridia	Clostridiales	Lachnospiraceae	Blautia	Blautia sp. KLE 1732	0	0	0	0	0	0	0	0	0	7e-05	0.00017	0	0	0	0.03106	0.00012	0.00021	0	0	0	0	0	0	0	7e-05	0.00025	0.00019	0	0	0	0	0	0	0	0	0.00026	0	0	0.00016	0.02709	0	0
Bifidobacterium kashiwanohense	Bacteria	Actinobacteria	Actinobacteria	Bifidobacteriales	Bifidobacteriaceae	Bifidobacterium	Bifidobacterium kashiwanohense	0	0	0	0	0	0	0	0	0	0	0	0	0	0	0.00011	0	0	0	0	0	0	0	0	0	0	0	0	0	0	0	0	0	0	0	0	0	0	0	0	0	0	0
Bacteroides fluxus	Bacteria	Bacteroidetes	Bacteroidia	Bacteroidales	Bacteroidaceae	Bacteroides	Bacteroides fluxus	0	0	0	0	0	0	0	0	0	0	0	0	0	0	0	0	0	0	0	0	0	0	0	0	0	0	0	0	0	0	0	0	0	0	0	0	0	0	0	0	0	0
Bifidobacterium breve	Bacteria	Actinobacteria	Actinobacteria	Bifidobacteriales	Bifidobacteriaceae	Bifidobacterium	Bifidobacterium breve	0	0	0	0	0	0	0	0	0	0	0.00019	0	0	0.0001	0.00265	0	0	0	0	0	0	0	0	0	0	0	0	0	0	0	0	0	0	0	0	0	0	0	0	0.00167	0	0
Ruminococcus bicirculans	Bacteria	Firmicutes	Clostridia	Clostridiales	Ruminococcaceae	Ruminococcus	Ruminococcus bicirculans	0	0	0	0	0	0	0	0	0	0	0	0	0	0	0.00519	0	0	0	0	0	0	0	0	0	0	0	0	0	0	0	0	0	0	0	0	0	0	0	0	0.01436	0	0
Parabacteroides sp. ASF519	Bacteria	Bacteroidetes	Bacteroidia	Bacteroidales	Tannerellaceae	Parabacteroides	Parabacteroides sp. ASF519	0	0	0	0	0	0	0	0	0	0	0	0	0	0	0	0	0	0	0	0	0	0	0	0	0	0	0	0	0	0	0	0	0	0	0	0	0	0	0	0	0	0
Intestinibacter bartlettii	Bacteria	Firmicutes	Clostridia	Clostridiales	Peptostreptococcaceae	Intestinibacter	Intestinibacter bartlettii	0	0	0	0	0	0	0	0	0	0	0	0	0	0	0.00022	0	0	0	0	0	0	0	0	0	0	0	0.00118	0	0	0	0	0	0	0	0	0	0	0	0.0008	0.00018	0.00071	0
Alistipes finegoldii	Bacteria	Bacteroidetes	Bacteroidia	Bacteroidales	Rikenellaceae	Alistipes	Alistipes finegoldii	0	0	0.00103	0.0013	0.00111	0.00185	0.00081	0.00162	0.00269	0.00035	0.0009	0.00057	0.00063	0.00128	0.0245	0	0	0	0	0.00051	0	0	0	0	0.00042	0	0.00217	0.00054	0	0.00134	0.00081	0	0	0	0.00057	0.0003	9e-05	0	0.002	0	0.0014	0.00086
Bacteroides nordii	Bacteria	Bacteroidetes	Bacteroidia	Bacteroidales	Bacteroidaceae	Bacteroides	Bacteroides nordii	0	0	0	0	0	0	0	9e-05	0	0	0	0	0	7e-05	0	0	0	0	0	0	0	0	0	0	0	0	0	0	0	0	0	0	0	0	0	0	0	0	0	0	0	0
Ruminococcaceae bacterium D16	Bacteria	Firmicutes	Clostridia	Clostridiales	Ruminococcaceae	Ruminococcaceae_u_g	Ruminococcaceae bacterium D16	0	0	0	0.00048	0.00023	0	0	0	0.0004	0	0.00025	0.00023	0	0	0.00029	0	0	0	0	0.00092	0.0001	0	0	0	7e-05	0	0.00532	0.00017	0	0	0.00029	0	9e-05	0	0	0.00019	0.00109	0	0.00511	0.00032	0	0
Anaerostipes hadrus	Bacteria	Firmicutes	Clostridia	Clostridiales	Lachnospiraceae	Anaerostipes	Anaerostipes hadrus	0	0	0	0	0	0	0	0	0	0	0	0	0	0	0.01424	0	0	0	0	0	0	0	0	0	0	0	0	0	0	0.00023	0	0	0	0	0	0	0	0	0	0.01457	0	0
Parabacteroides sp. 20_3	Bacteria	Bacteroidetes	Bacteroidia	Bacteroidales	Tannerellaceae	Parabacteroides	Parabacteroides sp. 20_3	0	0.0024	0	0	0	0	0	0	0	0	0	0	0	0	0	0.00052	0	0.00594	0.00679	0	0.00365	0.00308	0.00426	0.00015	0	0	0	0	0.00522	0	0	0	0.00526	0.00049	0	0	0.0008	0.00187	0	0	0	0
[Clostridium] scindens	Bacteria	Firmicutes	Clostridia	Clostridiales	Lachnospiraceae	Lachnoclostridium	[Clostridium] scindens	0.00576	0.01008	0.01595	0.01278	0.01482	0.00555	0.01259	0.01195	0.01688	0.00447	0.01794	0.0107	0.00783	0.01156	0.00069	0.01995	0.02903	0.01547	0.01072	0.01179	0.0249	0.02688	0.00996	0.03914	0.00525	0.0217	0.01853	0.01088	0.00938	0.00994	0.01192	0.0079	0.01829	0.01643	0.00744	0.01708	0.01463	0.01473	0.01485	0.00202	0.02154	0.03844
Escherichia sp. KTE114	Bacteria	Proteobacteria	Gammaproteobacteria	Enterobacterales	Enterobacteriaceae	Escherichia	Escherichia sp. KTE114	0	0	0	0	0	0	0	0	0	0	0.00017	0	0	0	0	0	0.00019	0	0	0	0	0.00011	0	0	0	0.00016	0	0	0	0	0	0	0	0	0	0	0	0	0	0	0	0
Bacteroides_u_s	Bacteria	Bacteroidetes	Bacteroidia	Bacteroidales	Bacteroidaceae	Bacteroides	Bacteroides_u_s	0.47527	0.00049	0	0	0	0	0	0.00297	0.00015	0.01168	0.0016	0	0	0	0.0007	0.00086	0.00049	0.43668	0.55934	0	0.00083	0.00066	0.24704	8e-05	0.01179	0.00068	0.0005	0	0.48611	0.00345	0	0.49841	0.00107	0.00022	0	0.00172	0	0.00186	0.0007	0.00021	0	0.00094
Eubacterium sp. ER2	Bacteria	Firmicutes	Clostridia	Clostridiales	Eubacteriaceae	Eubacterium	Eubacterium sp. ER2	0	0	0	0	0	0	0	0	0	0	0	0	0	0	0	0	0	0	0	0	0	0	0	0	0	0	0	0	0	0	0	0	0	0	0	0	0	0	0	9e-05	0	0
Parabacteroides sp. D25	Bacteria	Bacteroidetes	Bacteroidia	Bacteroidales	Tannerellaceae	Parabacteroides	Parabacteroides sp. D25	0	0	0.01781	0.01525	0.01213	0.01127	0.02242	0.01232	0	0.00247	0	0.01275	0.00488	0.0097	0	0	0.00249	0	0	0.00349	0	0	0	0	0.00413	0.00941	0.00316	0.01349	0	0.01429	0.01585	0	0	0	0.00289	0.00401	0	0	0.00514	0.00563	0.00253	0.0043
Paraprevotella clara	Bacteria	Bacteroidetes	Bacteroidia	Bacteroidales	Prevotellaceae	Paraprevotella	Paraprevotella clara	0	0	0	0	0	0	0	0	0	0	0	0	0	0	0	0	0	0	6e-05	0	0	0	0	0	0	0	0	0	0	0	0	0	0	0	0	0	0	0	0	0.0221	0	0
Actinomyces sp. oral taxon 172	Bacteria	Actinobacteria	Actinobacteria	Actinomycetales	Actinomycetaceae	Actinomyces	Actinomyces sp. oral taxon 172	0	0	0	0	0	0	0	0	0	0	0	0	0	0	0.0002	0	0	0	0	0	0	0	0	0	0	0	0	0	0	0	0	0	0	0	0	0	0	0	0	0	0	0
Eubacterium ramulus	Bacteria	Firmicutes	Clostridia	Clostridiales	Eubacteriaceae	Eubacterium	Eubacterium ramulus	0	0.00013	0.00073	0.00067	0.00066	0.00388	0.00065	0.00068	0.00064	0.0028	0.01521	0.00316	0.00093	0.00065	0.00484	9e-05	0.00026	0.00022	0.00033	0.00043	0.00043	0.00014	0.00014	0	0.00368	0.00047	0.00057	0.00255	0.00014	0.00413	0.00429	0.00012	0.00044	0.00011	0.00421	0.00098	0.00359	0.00017	0.00048	0.0003	0.00063	0.0006
Erysipelotrichaceae bacterium 2_2_44A	Bacteria	Firmicutes	Erysipelotrichia	Erysipelotrichales	Erysipelotrichaceae	Erysipelotrichaceae_u_g	Erysipelotrichaceae bacterium 2_2_44A	0	0.0025	0.00182	0.0013	0.00139	0.00065	0.00113	0.00172	0.00634	0.00182	0.02213	0.00097	0.00181	0.00149	0.00011	0	0.00409	0.00136	0	0.00199	0.00321	0.00304	0.00267	0	0.00177	0.00318	0.02652	0.00094	5e-05	0.00152	0.00115	0	0	0.00206	0.00202	0.01431	0.00183	0.00178	0.02355	0.00114	0.00498	0.0055
Bacteroides sp. 2_2_4	Bacteria	Bacteroidetes	Bacteroidia	Bacteroidales	Bacteroidaceae	Bacteroides	Bacteroides sp. 2_2_4	0	0	0	0	0	0	0	0	0	0	0	0	0	0	0	0	0	0	0	0	0	0	0	0	0.02626	0	0.01916	0	0	0	0	0	0	0	0	0	0	0	0	0	0	0
Ruminococcus sp. 5_1_39BFAA	Bacteria	Firmicutes	Clostridia	Clostridiales	Ruminococcaceae	Ruminococcus	Ruminococcus sp. 5_1_39BFAA	0	0	0.00014	0	0	0	0.00013	0	0	0.00024	0.00042	0	0	0.00011	0.04692	0	0.00033	0	0	0	0	0	0	0	0.00023	0.00035	0.00051	0	0	0	0	0	0	0	0	0.00058	8e-05	0	0.00047	0.02834	0.00011	0
Parabacteroides johnsonii	Bacteria	Bacteroidetes	Bacteroidia	Bacteroidales	Tannerellaceae	Parabacteroides	Parabacteroides johnsonii	0	0	0.00057	0.00071	0.00065	0.00028	0.00059	0.00075	0.0004	0.00019	0.00034	0.0007	0.00013	0.00076	0.00042	0	0	0	0	0.00021	0	0	0	0	0.00021	0	0	0.00076	0	0.00039	0.00068	0	0	0	0.0004	0.00026	0.00025	0	0.00011	9e-05	0.00068	0.00055
Clostridiales bacterium VE202-27	Bacteria	Firmicutes	Clostridia	Clostridiales	Clostridiales_u_f	Clostridiales_u_g	Clostridiales bacterium VE202-27	0	0	0.00028	0.00024	0.00026	0.00017	0.00018	0.00101	0.00031	7e-05	0.00033	0.00029	0.00015	0.00086	0.00011	0	0	0	0	0.00015	0	0	0	0	8e-05	0	0.00066	0.00025	0	0.00027	0.00023	0	0	0	0.00011	0.00027	0.00016	0	0.00059	0	0.00061	0.00052
Burkholderiales bacterium 1_1_47	Bacteria	Proteobacteria	Betaproteobacteria	Burkholderiales	Burkholderiales_u_f	Burkholderiales_u_g	Burkholderiales bacterium 1_1_47	0.00027	0.00025	0.00306	0.00254	0.00191	0.00233	0.00296	0.00316	0.00292	0.00069	0.00132	0.00213	0.00232	0.00236	0.00135	0	0	0.0007	0.00024	0.00225	0.00058	0.00026	0.00058	0.00033	0.00097	0.00049	0.00407	0.00202	0.00045	0.00312	0.0019	0.00026	0.00073	0.00015	0.00207	0.00361	0.00229	0.00039	0.00389	0.00232	0.00338	0.0047
Clostridium sp. 7_3_54FAA	Bacteria	Firmicutes	Clostridia	Clostridiales	Clostridiaceae	Clostridium	Clostridium sp. 7_3_54FAA	0	0	0	0	0	0	0	0.00173	0	0	0	0	0	0	0	0	0	0	0	0	0	0	0	0	0	0	0	0	0	0	0	0	0	0	0	0	0	0	0	0	0	0
Collinsella stercoris	Bacteria	Actinobacteria	Coriobacteriia	Coriobacteriales	Coriobacteriaceae	Collinsella	Collinsella stercoris	0	0	0	0	0	0	0	0	0.00013	7e-05	0.00022	0	0	0	0	0	0	0	0	0	0	0	0	0	0	0	0	0	0	0	0	0	0	0	0	0.00024	9e-05	0	0	0	0	0
Erysipelotrichaceae_u_s	Bacteria	Firmicutes	Erysipelotrichia	Erysipelotrichales	Erysipelotrichaceae	Erysipelotrichaceae_u_g	Erysipelotrichaceae_u_s	5e-05	0	0	0	0	0	0	0	0	0	0	0	0	0	0	0	0	0	0.00012	0	0	0	0	8e-05	0	0	0	0	0	0	0	5e-05	0.00015	0	0	0	0	0	0	0.00018	0	0
Enterobacter sp. E20	Bacteria	Proteobacteria	Gammaproteobacteria	Enterobacterales	Enterobacteriaceae	Enterobacter	Enterobacter sp. E20	0	0	0	0	0	0	0	0	0.00095	0	0	0	0	0	0	0	0	0	0	0.00039	0	0	0	0	0	0	0	0	0	0	0	0	0	0	0	0.00129	0	0	0	0	0	0
Enterococcus faecalis	Bacteria	Firmicutes	Bacilli	Lactobacillales	Enterococcaceae	Enterococcus	Enterococcus faecalis	0	0	0	0	0	0	0	0	0	0	0	0	0	0	0	0	0	0	0	0	0.00469	0	0	0	0	0.0055	0	0	0	0	0	0	0.00321	0	0	0	0	0	0	0	0	0
Bifidobacterium pseudocatenulatum	Bacteria	Actinobacteria	Actinobacteria	Bifidobacteriales	Bifidobacteriaceae	Bifidobacterium	Bifidobacterium pseudocatenulatum	0	0	0	0	0	0	0	0	0	0	0	0	0	0	0.00021	0	0	0	0	0	0	0	0	0	0	0	0	0	0	0	0	0	0	0	0	0	0	0	0	0	0	0
Aeromonas_u_s	Bacteria	Proteobacteria	Gammaproteobacteria	Aeromonadales	Aeromonadaceae	Aeromonas	Aeromonas_u_s	0	0	0	0	0	0	0	0.0024	0	0	0	0	0	0	0	0	0	0	0	0	0	0	0	0	0	0	0.00015	0	0	0	0	0	0	0	0	0	0	0	0.00016	0	0	0.00144
Alistipes onderdonkii	Bacteria	Bacteroidetes	Bacteroidia	Bacteroidales	Rikenellaceae	Alistipes	Alistipes onderdonkii	0	0	0.01	0.01246	0.00974	0.01793	0.00761	0.01562	0.00063	0.0024	0.00118	0.0051	0.00616	0.01221	0.00049	0	0	0	0	0.00309	0	0	0	0	0.00312	0	0.00773	0.00486	0	0.01256	0.00754	0	0	0	0.00581	0.00231	0.00053	0	0.00593	0	0.01502	0.00371
[Clostridium] aminophilum	Bacteria	Firmicutes	Clostridia	Clostridiales	Lachnospiraceae	Lachnoclostridium	[Clostridium] aminophilum	0	9e-05	0	0	0	0	0	0	0	0	0	0	0	0	0	7e-05	0.00011	0	0	0	9e-05	0	0.00013	0	0	0.00014	0	0	8e-05	0	0	6e-05	0	0	0	0	0	7e-05	0	0	0	0
Enterobacter cloacae complex 'Hoffmann cluster IV'	Bacteria	Proteobacteria	Gammaproteobacteria	Enterobacterales	Enterobacteriaceae	Enterobacter	Enterobacter cloacae complex 'Hoffmann cluster IV'	0.00033	0	0	0	0	0	0	0	0	0	0	0	0	0	0	0	0	0	0	0	0	0	0	0	0	0	0	0	0	0	0	0	0	0	0	0	0	0	0	0	0	0
Clostridiales bacterium VE202-06	Bacteria	Firmicutes	Clostridia	Clostridiales	Clostridiales_u_f	Clostridiales_u_g	Clostridiales bacterium VE202-06	0	0	0.04932	0.05292	0.05388	0.01772	0.03542	0.10741	0.0269	0.01623	0.05149	0.02185	0.03496	0.09213	0.0001	0	0.00054	0.00012	0.00019	0.05033	0.00051	0	0	0	0.02014	0.00052	0.04607	0.0208	0	0.03866	0.02444	0.0001	0.0005	0.00015	0.02027	0.08009	0.025	0.00017	0.04566	0	0.09303	0.25559
butyrate-producing bacterium SM4/1	Bacteria	Firmicutes	Clostridia	Clostridiales	Clostridiales_u_f	Clostridiales_u_g	butyrate-producing bacterium SM4/1	0	0	0	0	0	0	0	0	0	0	0	0	0	0	0.00028	0	0	0	0	0	0	0	0	0	0	0	0.0002	0	0	0	0	0	0	0	0	0.00015	0	0	0.00019	0	0	0
Propionibacteriaceae_u_s	Bacteria	Actinobacteria	Actinobacteria	Propionibacteriales	Propionibacteriaceae	Propionibacteriaceae_u_g	Propionibacteriaceae_u_s	6e-05	0	0	0	0	0	0	0	0	0	0	0	0	0	0	0	0	0	6e-05	0	0	0	6e-05	0	0	0	0	0	7e-05	0	0	6e-05	0.0001	0	0	0	0	0	0	0	0	0
Pseudoflavonifractor capillosus	Bacteria	Firmicutes	Clostridia	Clostridiales	Clostridiales_u_f	Pseudoflavonifractor	Pseudoflavonifractor capillosus	0	0	0	0	0	0	0	0	0	0	0	0	0	0	0.00053	0	0	0	0	0	0	0	0	0	0	0	0	0	0	0	0	0	0	0	0	0	0	0	0	0.00013	0	0.00013
Ruminococcus lactaris	Bacteria	Firmicutes	Clostridia	Clostridiales	Ruminococcaceae	Ruminococcus	Ruminococcus lactaris	0	7e-05	0.00016	0.00011	0.0001	0	0	0.0001	0.00019	0.00011	0.00021	0	6e-05	0.00011	0.00427	0.00091	0	0	0	0.00011	0	0.00023	9e-05	0	0.00013	0	0.00021	0	0	0	0	0	0	9e-05	6e-05	0.0003	6e-05	0	0.00023	0.00049	0.00016	0.00014
Enterobacteriaceae_u_s	Bacteria	Proteobacteria	Gammaproteobacteria	Enterobacterales	Enterobacteriaceae	Enterobacteriaceae_u_g	Enterobacteriaceae_u_s	0	0.00011	0	0	0	0	0	0	0	0	0	0	0	0	0	0	0	0	0	0	0	8e-05	0	0	0	0	0	0	0	0	0	0	0	0	0	0	0	0	0	0	0	0
Faecalicoccus pleomorphus	Bacteria	Firmicutes	Erysipelotrichia	Erysipelotrichales	Erysipelotrichaceae	Faecalicoccus	Faecalicoccus pleomorphus	0	0	0.00025	0.00016	0.00024	0	0.00023	0	0.00017	0	0	0	0	0.00013	0	0	0	0	0	0.00016	0	0	0	0	0	0	0	0	0	0	0.0001	0	0	0	0	0	0.00012	0	0	0	0.00021	0.00026
Coprobacillus sp. 8_2_54BFAA	Bacteria	Firmicutes	Erysipelotrichia	Erysipelotrichales	Erysipelotrichaceae	Coprobacillus	Coprobacillus sp. 8_2_54BFAA	0	0	0	0	0	0	0	0	0	7e-05	0	0	0	0	0	0	0	0	0	0	0	0	0	0	6e-05	0	0.00185	0	0	0	0	0	0	0	0	0.00138	0	0	0.00174	0	0	0
Faecalitalea cylindroides	Bacteria	Firmicutes	Erysipelotrichia	Erysipelotrichales	Erysipelotrichaceae	Faecalitalea	Faecalitalea cylindroides	0	0	0	0	0	0	0	0	0	0	0	0	0	0	0.00034	0	0	0	0	0	0	0	0	0	0	0	0	0	0	0	0	0	0	0	0	0	0	0	0	0	0	0
Veillonella_u_s	Bacteria	Firmicutes	Negativicutes	Veillonellales	Veillonellaceae	Veillonella	Veillonella_u_s	0	0	0	0	0	0	0	0	0	0	0	0	0	0	0.00012	0	0	0	0	0	0	0	0	0	8e-05	0	0	0	0	0	0	0	0	0	0	0	0	0	0	0	0	0
Enterobacter cloacae	Bacteria	Proteobacteria	Gammaproteobacteria	Enterobacterales	Enterobacteriaceae	Enterobacter	Enterobacter cloacae	0.00038	0	0	0	0	0	0	0	0.0011	0	0	0	0	0	0	0	0	0	0	0.00044	0	0	0	0	0	0	0	0	0	0	0	0	0	0	0	0.00153	0	0	0	0	0	0
Bacteroides faecis	Bacteria	Bacteroidetes	Bacteroidia	Bacteroidales	Bacteroidaceae	Bacteroides	Bacteroides faecis	0.00124	0.0005	0.00458	0.00281	0.00155	0.00082	0.00455	0.002	0.00067	0.00045	0.00143	0.00249	0.00046	0.00157	0.01373	0.00041	0.001	0.00469	0.00717	0.00115	0.00273	0.00269	0.00572	0	0.00082	0.00363	0.00404	0.00293	0.00439	0.00136	0.0022	0.00354	0.00252	0.0008	0.00048	0.00304	0.00176	0.00779	0.00462	0.02145	0.00092	0.00577
Enterobacter cloacae complex	Bacteria	Proteobacteria	Gammaproteobacteria	Enterobacterales	Enterobacteriaceae	Enterobacter	Enterobacter cloacae complex	0	6e-05	0	0	0	0	0	0	0.00027	0	0	0	0	0	0	0	0	9e-05	7e-05	0	0	0	0	0	0	0	0	0	0	0	0	4e-05	0	0	0	0.00022	0	5e-05	0	0	0	0.00014
Bacteroides faecichinchillae	Bacteria	Bacteroidetes	Bacteroidia	Bacteroidales	Bacteroidaceae	Bacteroides	Bacteroides faecichinchillae	0	0	0	0	0	0	0	0	0	0	0	0	0	0	0	0	0	0	0	0	0	0	0	0	0	0	0	0	0	0	0	0	0.0001	0	0	0	0	0.00014	0	0	0	0
Propionibacterium freudenreichii	Bacteria	Actinobacteria	Actinobacteria	Propionibacteriales	Propionibacteriaceae	Propionibacterium	Propionibacterium freudenreichii	0	0	0	0	0	0	0	0	0	0	0	0	0	0	0.00064	0	0	0	0	0	0	0	0	0	0	0	0	0	0	0	0	0	0	0	0	0	0	0	0	0	0	0
Butyricimonas virosa	Bacteria	Bacteroidetes	Bacteroidia	Bacteroidales	Odoribacteraceae	Butyricimonas	Butyricimonas virosa	0	0	0	0	0	0.00032	0	0	0	0	0	0	0.00048	0	0.00265	0	0	0	0	0	0	0	0	0	0	0	0	0	0	0.0005	0	0	0	0	0.0006	0.00025	0.00012	0	0	0	0	0
Collinsella intestinalis	Bacteria	Actinobacteria	Coriobacteriia	Coriobacteriales	Coriobacteriaceae	Collinsella	Collinsella intestinalis	0	0	0	0	0	0	0	0	0.00013	7e-05	0.0002	0	0	0	0	0	0	0	0	0	0	0	0	8e-05	0	0	0	0	0	0	0	0	0	0	0	0.00024	8e-05	0	0	0	0	0
Bacteroides massiliensis	Bacteria	Bacteroidetes	Bacteroidia	Bacteroidales	Bacteroidaceae	Bacteroides	Bacteroides massiliensis	0	0.00015	0	0	0	0	0	0	0	0	0	0	0	0	0	0	0	0	0	0	0.00024	0.00013	0	0	0	0.00025	0	0	0	0	0	0	0.0003	0	0	0	0	0.0001	0	0.00022	0	0
Clostridiales bacterium VE202-18	Bacteria	Firmicutes	Clostridia	Clostridiales	Clostridiales_u_f	Clostridiales_u_g	Clostridiales bacterium VE202-18	0	0	0	0	0	0	0	0	0.00288	0.00273	0.00383	0	0	0	0	0.00053	0.00214	0	0	0	0	0.00025	0	0.00033	0.00274	0	0.00967	0	0	0	0	0	0	0	0	0.00535	0	0	0.00878	0.00021	0.0012	0.00323
[Eubacterium] hallii	Bacteria	Firmicutes	Clostridia	Clostridiales	Eubacteriaceae	Eubacterium	[Eubacterium] hallii	0	0	0	0	0	0	0	0	0	0	0	0	0	0	0.01205	0.00018	0.0004	0.00018	0	0	0	0	0	6e-05	0	0	0	0	0	0	0	0	0	0	0	0	0	0	0	0.01416	0	0
Oscillospiraceae bacterium VE202-24	Bacteria	Firmicutes	Clostridia	Clostridiales	Oscillospiraceae	Oscillospiraceae_u_g	Oscillospiraceae bacterium VE202-24	0	0	0	0.00115	0.00134	0	0	0	0.00471	0	0.00679	0	0	0	0.00182	0	0	0.00035	0	0.00179	0.00125	0	0	0	0	0.00105	0	0	0	0	0.00029	0	0.00139	0	0	0.00718	0.00039	0	0	0.00396	0	0
Bifidobacterium catenulatum	Bacteria	Actinobacteria	Actinobacteria	Bifidobacteriales	Bifidobacteriaceae	Bifidobacterium	Bifidobacterium catenulatum	0	0	0	0	0	0	0	0	0	0	0	0	0	0	0.00039	0	0	0	0	0	0	0	0	0	0	0	0	0	0	0	0	0	0	0	0	0	0	0	0	0.00015	0	0
[Clostridium] spiroforme	Bacteria	Firmicutes	Erysipelotrichia	Erysipelotrichales	Erysipelotrichaceae	Erysipelatoclostridium	[Clostridium] spiroforme	0	0	0	0	0	0	0	0	0	0	0	0	0	0	0	0	0	0	0	0	0	0	0	0	0	0	0	0	0	0	0	0	0	0	0	0	0	0	0	0.00015	0	0
bacterium LF-3	Bacteria	Bacteria_u_p	Bacteria_u_c	Bacteria_u_o	Bacteria_u_f	Bacteria_u_g	bacterium LF-3	0	0	0	0	0	0	0	0	0	0	0	0	0	0	0.00117	0	0	0	0	0	0	0	0	0	0	0	0	0	0	0	0	0	0	0	0	0	0	0	0	0.0014	0	0
Bifidobacterium dentium	Bacteria	Actinobacteria	Actinobacteria	Bifidobacteriales	Bifidobacteriaceae	Bifidobacterium	Bifidobacterium dentium	0	0	0	0	0	0	0	0	0	0	0	0	0	0	0	0	0	0	0	0	0	0	0	0	0	0	0	0	0	0	0	0	0	0	0	0	0	0	0	0.0002	0	0
Christensenella minuta	Bacteria	Firmicutes	Clostridia	Clostridiales	Christensenellaceae	Christensenella	Christensenella minuta	0.00011	0.00021	0.00047	0.00051	0.00043	0.00079	0.00026	0.00067	0.00081	0.00154	0.00195	0.00075	0.00117	0.00052	0.001	0.00028	0.00122	0.0001	7e-05	0.00044	0.00053	0	0.00017	0.00029	0.00165	0.00049	0.00199	0.00072	0.00011	0.00114	0.00074	9e-05	0.00049	0.00022	0.00098	0.00185	0.0011	0.00019	0.00187	0.00034	0.00117	0.00181
Bacteroides eggerthii	Bacteria	Bacteroidetes	Bacteroidia	Bacteroidales	Bacteroidaceae	Bacteroides	Bacteroides eggerthii	0.00015	8e-05	0	0	0	0	0	0	0	0	0	0	0	0	0.0001	0	0.00011	0.00023	0.00026	0	9e-05	7e-05	0.00013	0	0	0.00018	0	0	0.00017	0	0	0.0002	0.00011	0	0	0	0	8e-05	0	0.00062	0	0
Klebsiella sp. 4_1_44FAA	Bacteria	Proteobacteria	Gammaproteobacteria	Enterobacterales	Enterobacteriaceae	Klebsiella	Klebsiella sp. 4_1_44FAA	0	0.00061	0	0	0	0	0	0	0	0	0	0	0	0	0	0	0	0	0	0	0	0	0	0	0	0.00051	0	0	0	0	0	0	0.00026	0	0	0	0	0	0	0	0	0
Shigella flexneri	Bacteria	Proteobacteria	Gammaproteobacteria	Enterobacterales	Enterobacteriaceae	Shigella	Shigella flexneri	0	0.00018	0	0	0	0	0	0	0	0	0.00072	0	0	0	0	8e-05	0.00052	0.0003	0.00013	0	0.00014	0.00032	0.00011	0	0	0.00052	0	0	0	0	0	6e-05	0.00025	0	0	0.00033	0	0	0	0	0	0
Ruminococcus_u_s	Bacteria	Firmicutes	Clostridia	Clostridiales	Ruminococcaceae	Ruminococcus	Ruminococcus_u_s	0	0.00015	0	0	0	0	0	0.00023	0.00017	0	0	0	0	0	0	0	0	0	0	0	0	0.00019	5e-05	0	0	0	0	0	0	0	0	0	0	0	0	0	0	7e-05	0	0	0	0
Coprobacillus sp. D7	Bacteria	Firmicutes	Erysipelotrichia	Erysipelotrichales	Erysipelotrichaceae	Coprobacillus	Coprobacillus sp. D7	0	0	0	0	0	0	0	0	0	0	0	0	0	0	0.00012	0	0	0	0	0	0	0	0	0	0	0	0	0	0	0	0	0	0	0	0	0	0	0	0	0	0	9e-05
[Clostridium] clostridioforme	Bacteria	Firmicutes	Clostridia	Clostridiales	Lachnospiraceae	Lachnoclostridium	[Clostridium] clostridioforme	0.38571	0.5082	0.0866	0.1591	0.14427	0.39328	0.07253	0.08902	0.23197	0.58221	0.08005	0.10094	0.58915	0.09964	0.00302	0.73524	0.12169	0.12409	0.05648	0.51858	0.09759	0.13476	0.43649	0.77757	0.50667	0.12957	0.173	0.10412	0.24274	0.21576	0.09014	0.27002	0.05139	0.79217	0.5374	0.17369	0.46953	0.63538	0.17123	0.00272	0.14323	0.04451
Enterobacter_u_s	Bacteria	Proteobacteria	Gammaproteobacteria	Enterobacterales	Enterobacteriaceae	Enterobacter	Enterobacter_u_s	5e-05	0	0	0	0	0	0	0	0	0	0	0	0	0	0	0	0	0	0	0	0	0	0	0	0	0	0.00012	0	0	0	0	0	0	0	0	0.00014	0	0	0	0	0	0
Sutterella_u_s	Bacteria	Proteobacteria	Betaproteobacteria	Burkholderiales	Sutterellaceae	Sutterella	Sutterella_u_s	0	0	0	0	0	0	0	0	0	0	0	0	0	0	0	0	0	0	0	0	0	0.00043	0	0	0	0	0	0	0	0	0	0.00037	0	0	0	0	0	0.00053	0	0	0	0
[Ruminococcus] gnavus	Bacteria	Firmicutes	Clostridia	Clostridiales	Lachnospiraceae	Blautia	[Ruminococcus] gnavus	0	7e-05	0.00031	9e-05	0	6e-05	0.00028	0.00015	0.00011	0.00031	0.0005	9e-05	8e-05	0.00016	0.00018	0.00081	0.00427	0	0	7e-05	0.00019	0.00022	7e-05	6e-05	0.00024	0.00017	0.00066	0	5e-05	0	0.00011	0	0.00021	7e-05	8e-05	0.00054	0.00013	6e-05	0.00065	0.00069	0.00026	0.00012
Pseudomonas fragi	Bacteria	Proteobacteria	Gammaproteobacteria	Pseudomonadales	Pseudomonadaceae	Pseudomonas	Pseudomonas fragi	0	0	0	0.00029	0.00023	0	0.00034	0	0	0	0	0.00024	0	0	0	0	0	0	0	0	0	0	0	0	0	0	0	0.00028	0	0.00019	0.00015	0	0	0	0	0	0	0	0	0	0	0
Roseburia hominis	Bacteria	Firmicutes	Clostridia	Clostridiales	Lachnospiraceae	Roseburia	Roseburia hominis	0	0	0	0	0	0	0	0	0	0	0	0	0	0	0.00195	5e-05	0.00011	0	0	0	0	0	0	0	0	0.00015	0	0	0	0	0	0	0	0	0	0	0	0	0	0.00227	0	0
Burkholderiales_u_s	Bacteria	Proteobacteria	Betaproteobacteria	Burkholderiales	Burkholderiales_u_f	Burkholderiales_u_g	Burkholderiales_u_s	0	0	0	0	0	0	0	0	0	0	0	0	0	0	0	0.00016	0.00042	0	0	0	0	0	0	0	0	0	0	0	0	0	0	0	0	0	0	0	0	0	0	0	0	0
Coprobacillus sp. 3_3_56FAA	Bacteria	Firmicutes	Erysipelotrichia	Erysipelotrichales	Erysipelotrichaceae	Coprobacillus	Coprobacillus sp. 3_3_56FAA	0	0	0	0	0	0	0	0	0	0	0	0	0	0	0	0.00049	0.00196	0	0	0	0	0.00021	0	0.00031	0	0	0	0	0	0	0	0	0	0	0	0	0	0	0	0	0	0
Rothia_u_s	Bacteria	Actinobacteria	Actinobacteria	Micrococcales	Micrococcaceae	Rothia	Rothia_u_s	0	0	0	0	0	0	0	0	0	0	0	0	0	0	0.00012	0	0	0	0	0	0	0	0	0	0	0	0	0	0	0	0	0	0	0	0	0	0	0	0	0	0	0
Phascolarctobacterium sp. CAG:207	Bacteria	Firmicutes	Negativicutes	Acidaminococcales	Acidaminococcaceae	Phascolarctobacterium	Phascolarctobacterium sp. CAG:207	0	0	0.01951	0.02039	0.02018	0.01372	0.02032	0.01926	0.02398	0.01072	0.02547	0.02023	0.01279	0.01826	0	0	0	0	0	0.01309	0	0	0	0	0.01117	0	0.02361	0.0217	0	0.02096	0.02128	0	0	0	0.01164	0.0258	0.01773	0	0.02328	0	0.02306	0.02876
Bacteroides stercorirosoris	Bacteria	Bacteroidetes	Bacteroidia	Bacteroidales	Bacteroidaceae	Bacteroides	Bacteroides stercorirosoris	7e-05	0	0	8e-05	0	0.00016	0	0.00018	0	9e-05	0	0.00015	0	0.00012	0	0	0	0	0	0	0	0	0	0	0.00016	0	0	0.00016	7e-05	0.00021	0.00013	7e-05	0	0	6e-05	0.00014	0	0	0	0	0	0.00011
Bacteroides dorei	Bacteria	Bacteroidetes	Bacteroidia	Bacteroidales	Bacteroidaceae	Bacteroides	Bacteroides dorei	0.00287	0.03226	0.04262	0.06198	0.12295	0.02177	0.0988	0.0614	0.03232	0.01177	0.03957	0.06178	0.01041	0.13933	0.02919	0.00565	0.01076	0.0164	0.01651	0.03423	0.02998	0.03692	0.01198	0.00107	0.01137	0.01897	0.00516	0.07166	0.00629	0.03351	0.11875	0.00766	0.04123	0.00332	0.06279	0.03788	0.03873	0.00673	0.00782	0.06446	0.09928	0.08949
Bifidobacterium bifidum	Bacteria	Actinobacteria	Actinobacteria	Bifidobacteriales	Bifidobacteriaceae	Bifidobacterium	Bifidobacterium bifidum	0	0.0003	0	0	0	0	0	0	0	0	0	0	0	0	0	0	0.00087	0	0.00011	0	0	0	0	0	0	0	0	0	0	0	0	0	0	0	0	0	0	6e-05	0	0.01326	0	0
Parasutterella excrementihominis	Bacteria	Proteobacteria	Betaproteobacteria	Burkholderiales	Sutterellaceae	Parasutterella	Parasutterella excrementihominis	0.0002	0.00016	0.00531	0.0047	0.00397	0.00405	0.00514	0.00546	0.0064	0.0012	0.0024	0.00378	0.00411	0.00402	0.00473	0	0	0.00054	0.00018	0.00473	0.0004	0.00018	0.00041	0.00022	0.00177	0.00037	0.00758	0.00383	0.00028	0.0056	0.0034	0.00019	0.0005	0.0001	0.00362	0.00636	0.0041	0.00028	0.00699	0.0016	0.00581	0.00814
Acinetobacter baumannii	Bacteria	Proteobacteria	Gammaproteobacteria	Pseudomonadales	Moraxellaceae	Acinetobacter	Acinetobacter baumannii	0	0	0	0	0	0	0	0	0	0	0	0	0	0	0	0	0	0	0	0	0	0	0	0	0	0	0	0	0	0	0	0	0	0	0	0	0	0	0	0	0	0
Enterorhabdus_u_s	Bacteria	Actinobacteria	Coriobacteriia	Eggerthellales	Eggerthellaceae	Enterorhabdus	Enterorhabdus_u_s	0	0	0	0	0	0	0	0	0	0	0	0	0	0	0	0	0	0	0	0	0	0	0	0	0	0	0	0	0	0	0	0	0	0	0	0	0	0	0	0.00042	0	0
Streptococcus agalactiae	Bacteria	Firmicutes	Bacilli	Lactobacillales	Streptococcaceae	Streptococcus	Streptococcus agalactiae	0	0	0	0	0	0	0	0	0	6e-05	0	0	0	0	0	0	0	0	0	0	0	0	0	0	0	0	0	0	0	0	0	0	0	0	0	0	0	0	0	0.00018	0	0
Enterorhabdus caecimuris	Bacteria	Actinobacteria	Coriobacteriia	Eggerthellales	Eggerthellaceae	Enterorhabdus	Enterorhabdus caecimuris	0	0	0	0	0	0	0	0	0	0	0	0	0	0	0.00033	0	0	0	0	0	0	0	0	0	0	0	0	0	0	0	0	0	0	0	0	0	0	0	0	0	0	0
Bifidobacterium boum	Bacteria	Actinobacteria	Actinobacteria	Bifidobacteriales	Bifidobacteriaceae	Bifidobacterium	Bifidobacterium boum	0	0	0	0	0	0	0	0	0	0	0	0	0	0	0.00011	0	0	0	0	0	0	0	0	0	0	0	0	0	0	0	0	0	0	0	0	0	0	0	0	0	0	0
Bacteroides sp. 3_1_19	Bacteria	Bacteroidetes	Bacteroidia	Bacteroidales	Bacteroidaceae	Bacteroides	Bacteroides sp. 3_1_19	0	0	0	0	0	0	0	0	0	0	0	0	0	0	0	0	0	0	0	0	0	0	0	0	0	0	0	0	0	0	0	0	0	0	0	0	0	0	0	0	0	0
Methanobrevibacter smithii	Archaea	Euryarchaeota	Methanobacteria	Methanobacteriales	Methanobacteriaceae	Methanobrevibacter	Methanobrevibacter smithii	0	0	0	0	0	0	0	0	0	0.00033	0	0	0	0	0	0	0	0	0	0	0	0	0	0	0.00027	0	0.00197	0	0	0	0	0	0	0	0	0	0	0	0.00215	0	0	0.00076
Dorea formicigenerans	Bacteria	Firmicutes	Clostridia	Clostridiales	Lachnospiraceae	Dorea	Dorea formicigenerans	0	0	0	0	0	0	0	0	0	0	0	0	0	0	0.0046	0	0	0	0	0	0	0	0	0	0	0	0	0	0	0	0	0	0	0	0	0.00013	0	0	0	0.00655	0	0
Enterobacter asburiae	Bacteria	Proteobacteria	Gammaproteobacteria	Enterobacterales	Enterobacteriaceae	Enterobacter	Enterobacter asburiae	0.00022	0	0	0	0	0	0	0	0	0	0	0	0	0	0	0	0	0	0	0	0	0	0	0	0	0	0	0	0	0	0	0	0	0	0	0	0	0	0	0	0	0
Ruminococcus sp. SR1/5	Bacteria	Firmicutes	Clostridia	Clostridiales	Ruminococcaceae	Ruminococcus	Ruminococcus sp. SR1/5	0	0.0001	0	0	0	0	0	0	0	0	0	0	0	0	0	0.00028	0	0	8e-05	0	0	0.00016	6e-05	0	0	0	0	0	5e-05	0	0	0	0	0	0	0	0	5e-05	0	0	0	0
Cutibacterium acnes	Bacteria	Actinobacteria	Actinobacteria	Propionibacteriales	Propionibacteriaceae	Cutibacterium	Cutibacterium acnes	0	0	0	0	0	0	0	0	0	0	0	0	0	0	0	0	0	0	0	0	0	0	0	0	0	0	0	0	0	0	0	0	0	0	0	0	0	0	0	0	0	0
Escherichia albertii	Bacteria	Proteobacteria	Gammaproteobacteria	Enterobacterales	Enterobacteriaceae	Escherichia	Escherichia albertii	0	0	0	0	0	0	0	0	0	0	0.00015	0	0	0	0	0	0	0	0	0	0	0	0	0	0	0	0	0	0	0	0	0	0	0	0	0	0	0	0	0	0	0
Bacteroides sp. 1_1_30	Bacteria	Bacteroidetes	Bacteroidia	Bacteroidales	Bacteroidaceae	Bacteroides	Bacteroides sp. 1_1_30	0	0	0	0	0	0	0	0	0	0	0	0	0	0	0	0	0	0	0	0	0	0	0	0	0	0	0	0	0	0	0	0	0	0	0	0	0	0	0	0	0	0
Bacteroides sp. 3_1_23	Bacteria	Bacteroidetes	Bacteroidia	Bacteroidales	Bacteroidaceae	Bacteroides	Bacteroides sp. 3_1_23	0	0	0.02961	0	0	0.0159	0	0	0	0.02052	0	0	0	0	0	0	0	0	0	0	0	0	0	0	0	0	0	0	0	0	0	0	0	0	0	0	0	0	0.02601	0	0	0
Eubacterium ventriosum	Bacteria	Firmicutes	Clostridia	Clostridiales	Eubacteriaceae	Eubacterium	Eubacterium ventriosum	0	0	0	0	0	0	0	0	0	0	0	0	0	0	0.00033	0	0	0	0	0	0	0	0	0	0	0	0	0	0	0	0	0	0	0	0	0	0	0	0	0.00035	0	0
Eubacterium sp. 3_1_31	Bacteria	Firmicutes	Clostridia	Clostridiales	Eubacteriaceae	Eubacterium	Eubacterium sp. 3_1_31	0	0	0.00034	0.00018	0.00019	0.00103	0.00027	0.00011	0.00065	0.00203	0.00103	0	0.00073	0.00012	0.00068	0.0001	0.0004	0	6e-05	0.00017	0.00043	0	0	0	0.00244	0.00041	0.00064	0	0	0.00109	8e-05	0	0.00039	4e-05	0.00041	0.00038	0.00014	5e-05	0.00055	0	0.00013	0.00036
Megamonas rupellensis	Bacteria	Firmicutes	Negativicutes	Selenomonadales	Selenomonadaceae	Megamonas	Megamonas rupellensis	0	0	0	0.00065	0	0	0	0	0.00254	0	0	0.00024	0	0	0.00051	0	0	0	0	0.00057	0	0	0	0	0	0	0	0.00042	0	0	0.00022	0	0	0	0	0.00026	0.00263	0	0	0	0	0
Bacteroides finegoldii	Bacteria	Bacteroidetes	Bacteroidia	Bacteroidales	Bacteroidaceae	Bacteroides	Bacteroides finegoldii	5e-05	0.00022	0	0	0	0.0001	0	0	0	7e-05	0	0.00011	0	7e-05	0.00081	7e-05	0.00038	0.00304	8e-05	0	0.00035	0.00025	5e-05	0	9e-05	0.00044	0	0.00013	4e-05	0	0.0001	5e-05	0.00074	9e-05	6e-05	0	0	0.00086	0	0.00064	0	0
Intestinimonas butyriciproducens	Bacteria	Firmicutes	Clostridia	Clostridiales	Clostridiales_u_f	Intestinimonas	Intestinimonas butyriciproducens	0	0	0.01194	0.01493	0.01316	0.00654	0.00989	0.01158	0.0201	0.00726	0.01143	0.01045	0.00827	0.01057	0.00744	0	0	0	0	0.01309	0	0	0	0	0.00775	0	0.02185	0.0098	0	0.01057	0.0098	0	0	0	0.00867	0.02156	0.0104	0	0.0204	0	0.01552	0.02122
Dorea sp. AGR2135	Bacteria	Firmicutes	Clostridia	Clostridiales	Lachnospiraceae	Dorea	Dorea sp. AGR2135	0	0	0	0	0	0	0	0	0	0	0	0	0	0	0.00283	0	0	0	0	0	0	0	0	0	0	0	0	0	0	0	0	0	0	0	0	0	0	0	0	0.00292	0	0
Bacteroides vulgatus	Bacteria	Bacteroidetes	Bacteroidia	Bacteroidales	Bacteroidaceae	Bacteroides	Bacteroides vulgatus	0.01357	0.0776	0.02847	0.04139	0.03897	0.01465	0.0312	0.04082	0.02168	0.00801	0.01333	0.04137	0.00524	0.0442	0.01891	0.01327	0.0336	0.02712	0.04181	0.011	0.11683	0.06743	0.03305	0.00198	0.00771	0.11841	0.00134	0.04776	0.02876	0.02262	0.03781	0.03013	0.12529	0.00745	0.01992	0.01204	0.01244	0.01416	0.00257	0.10066	0.03162	0.0285
Clostridiales bacterium VE202-28	Bacteria	Firmicutes	Clostridia	Clostridiales	Clostridiales_u_f	Clostridiales_u_g	Clostridiales bacterium VE202-28	0.00038	0.00061	0.00832	0.00113	0.00092	0.00062	0.00759	0.00257	0.00334	0.0004	0.00302	0.00059	0.00079	0.00213	0.00014	0.00288	0.00088	0.00135	0.00032	0.001	0.00142	0.00111	0.00098	0.00183	0.00042	0.00115	0.00598	0.00057	0.00069	0.00083	0.00073	0.00042	0.00096	0.001	0.00086	0.0065	0.00106	0.00087	0.00594	0.00024	0.00498	0.00484
[Clostridium] saccharolyticum	Bacteria	Firmicutes	Clostridia	Clostridiales	Lachnospiraceae	Lachnoclostridium	[Clostridium] saccharolyticum	0	0	0	0	0	0	0	0	0	0	0	0	0	0	0.0003	0	0	0	0	0	0	0	0	0	0	0	0	0	0	0	0	0	0	0	0	0	0	0	0	0	0	0
Klebsiella aerogenes	Bacteria	Proteobacteria	Gammaproteobacteria	Enterobacterales	Enterobacteriaceae	Klebsiella	Klebsiella aerogenes	5e-05	9e-05	0	0	0	0	0	0	0	0	0	0	0	0	0	0.0001	0.00206	0.00012	0.00116	0	0.00031	0.00051	6e-05	0.00051	0	9e-05	0	0	4e-05	0	0	0.00063	0.00173	0.00062	0	0	0	0.00063	0	0	0	0
Coprococcus catus	Bacteria	Firmicutes	Clostridia	Clostridiales	Lachnospiraceae	Coprococcus	Coprococcus catus	0	0	0	0	0	0	0	0	0	0	0	0	0	0	0.00537	0	0	0	0	0	0	0	0	0	0	0	0	0	0	0	0	0	0	0	0	0	0	0	0	0.00273	0	0
Oscillospiraceae_u_s	Bacteria	Firmicutes	Clostridia	Clostridiales	Oscillospiraceae	Oscillospiraceae_u_g	Oscillospiraceae_u_s	0	0	0	0	0	0	0	0	0	0.00011	0	0	0	0	0	0	0	0	0	0	0	0	0	0	8e-05	0	0	0	0	0.00019	0	0	0	0	0	0	0	0	0	0	0	0
Fusobacterium nucleatum	Bacteria	Fusobacteria	Fusobacteriia	Fusobacteriales	Fusobacteriaceae	Fusobacterium	Fusobacterium nucleatum	0.00014	0.00035	0	0	0	0	0	0.00035	0	0	0	0	0	0.00039	0	0.00014	0.00065	0.00043	0.00027	0	0.00061	0.00051	0.00022	0	0	0.00156	0	0	0.00036	0	0	0.00014	0.00042	0	0	0	0	0.0003	0	0	0.00044	0
Lachnospiraceae bacterium 6_1_37FAA	Bacteria	Firmicutes	Clostridia	Clostridiales	Lachnospiraceae	Lachnospiraceae_u_g	Lachnospiraceae bacterium 6_1_37FAA	0	6e-05	0	0	0	0	0	0	0	0	0	0	0	0	0	9e-05	0.0003	0	9e-05	0	0.00034	0	0	0	0	0.0003	0	0	0	0	0	0	0.0003	0	0	0	0	0	0	0	0	0
Bacteroides clarus	Bacteria	Bacteroidetes	Bacteroidia	Bacteroidales	Bacteroidaceae	Bacteroides	Bacteroides clarus	0.00011	0	0	0	0	0	0	0	0	0	0	0	0	0	0.00017	0	0	0.00015	0.00019	0	0	0	0.0001	0	0	0	0	0	0.00012	0	0	0.00014	0	0	0	0	0	5e-05	0	0.00032	0	0
Holdemania filiformis	Bacteria	Firmicutes	Erysipelotrichia	Erysipelotrichales	Erysipelotrichaceae	Holdemania	Holdemania filiformis	0	0	0	0	0	0	0	0	0	0	0.00034	0.0001	0	0	0.00035	0	0	0	0	0	0	0	0	0	0	0	0	0	0	0	9e-05	0	0	0	0	0	0.00011	0	0	0.00041	0	0
Citrobacter_u_s	Bacteria	Proteobacteria	Gammaproteobacteria	Enterobacterales	Enterobacteriaceae	Citrobacter	Citrobacter_u_s	0	0.00014	0	0	0	0	0	0	0	0	0	0	0	0	0	0	0.00022	0.00053	9e-05	0	0.00051	0.00026	0.00011	0	0	0.00016	0	0	7e-05	0	0	4e-05	0.0005	0.00014	0	0	0	0.00035	0	0	0	0
Clostridiales bacterium VE202-07	Bacteria	Firmicutes	Clostridia	Clostridiales	Clostridiales_u_f	Clostridiales_u_g	Clostridiales bacterium VE202-07	0	0	0	0	0	0	0	0	0	0	0	0	0	0	0	0	0.06661	0	0	0	0.02632	0	0	0	0	0.02085	0	0	0	0	0	0	0.02517	0	0	0.00816	0	0	0	0	0	0
Collinsella sp. 4_8_47FAA	Bacteria	Actinobacteria	Coriobacteriia	Coriobacteriales	Coriobacteriaceae	Collinsella	Collinsella sp. 4_8_47FAA	0.00146	0.01335	0.01672	0.02213	0.02101	0.0126	0.01467	0.00919	0.05706	0.02873	0.08843	0.01774	0.01715	0.01158	0.00025	0.01821	0.04809	0.00801	0.00428	0.02302	0.02508	0.01626	0.00374	0.03457	0.02543	0.01965	0.01348	0.0174	0.00324	0.01535	0.02167	0.00265	0.02659	0.00549	0.0165	0	0.03627	0.00485	0.01077	0.01799	0.01205	0.01092
Streptococcus salivarius	Bacteria	Firmicutes	Bacilli	Lactobacillales	Streptococcaceae	Streptococcus	Streptococcus salivarius	0	0	0	0	0	0	0	0	0	0	0	0	0	0	0.00106	0	0	0	0	0	0	0	0	0	0	0	0	0	0	0	0	0	0	0	0	0	0	0	0	0.00094	0	0
Klebsiella sp. 1_1_55	Bacteria	Proteobacteria	Gammaproteobacteria	Enterobacterales	Enterobacteriaceae	Klebsiella	Klebsiella sp. 1_1_55	0	0	0	0	0	0	0	0	0	0	0	0	0	0	0	0	0	0	0	0	0	0	0	0	0	0	0	0	0	0	0	0	0	0	0	0	0	0	0	0	0	0
Streptococcus suis	Bacteria	Firmicutes	Bacilli	Lactobacillales	Streptococcaceae	Streptococcus	Streptococcus suis	0	0	0.00045	0.00099	0.00099	0.00012	0.00041	0.00081	0.00144	0.00045	0.00179	0.00082	0.00022	0.00075	0.0018	0	0	0	0	0.00096	0	0	0	0	0.00046	0	0.00243	0.00099	0	0.00024	0.00088	0	0	0	0.00025	0.00182	0.00114	0	0.00218	0	0.00148	0.00133
Bacteroides xylanisolvens	Bacteria	Bacteroidetes	Bacteroidia	Bacteroidales	Bacteroidaceae	Bacteroides	Bacteroides xylanisolvens	7e-05	0	0.00221	0.00197	0.00202	0.00145	0.00227	0.00125	0	0.00022	0.00104	0.00305	0	0.00149	0.00076	0	0	0.0001	0.00012	0	0	0	7e-05	0	0.00033	0	0.00018	0.00375	9e-05	0.00188	0.00238	0	0	0	8e-05	0.00105	0	0	0.00024	0.00014	0	0.00068
Streptococcus australis	Bacteria	Firmicutes	Bacilli	Lactobacillales	Streptococcaceae	Streptococcus	Streptococcus australis	0	0	0	0	0	0	0	0	0	0	0	0	0	0	0	0	0	0	0	0	0	0	0	0	0	0	0	0	0	0	0	0	0	0	0	0	0	0	0	0.00045	0	0
[Bacteroides] pectinophilus	Bacteria	Firmicutes	Clostridia	Clostridiales	Clostridiales_u_f	Clostridiales_u_g	[Bacteroides] pectinophilus	0	0	0	0	0	0	0	0	0	0	0	0	0	0	0.00016	0	0	0	0	0	0	0	0	0	0	0	0	0	0	0	0	0	0	0	0	0	0	0	0	0.00032	0	0
Shigella sp. SF-2015	Bacteria	Proteobacteria	Gammaproteobacteria	Enterobacterales	Enterobacteriaceae	Shigella	Shigella sp. SF-2015	0	0	0	0	0	0	0	0	0	0	0	0	0	0	0	0	0	0	0	0	0	0	0	0	0	0	0	0	0	0	0	0	0	0	0	0	0	0	0	0	0	0
Paraprevotella_u_s	Bacteria	Bacteroidetes	Bacteroidia	Bacteroidales	Prevotellaceae	Paraprevotella	Paraprevotella_u_s	0	0	0	0	0	0	0	0	0	0	0	0	0	0	0	0	0	0.00011	0	0	0	0	0	0	0	0	0	0	0	0	0	0	0	0	0	0	0	5e-05	0	0	0	0
Lachnospiraceae bacterium 1_4_56FAA	Bacteria	Firmicutes	Clostridia	Clostridiales	Lachnospiraceae	Lachnospiraceae_u_g	Lachnospiraceae bacterium 1_4_56FAA	0.00657	0.00165	0	0	0.0001	0.00017	0	0.00017	0.00021	0	0	0	0.00016	0.0002	0.00013	0.00206	0.00219	0.00269	0.00537	0.00011	0.00067	0.01322	0.00875	0.00191	0	0.00056	0	0	0.0074	0.00019	0	0.00669	0.00039	0.01232	0.00016	0	9e-05	0.01092	0	0.00065	0.00028	0.0001
Erysipelotrichaceae bacterium 6_1_45	Bacteria	Firmicutes	Erysipelotrichia	Erysipelotrichales	Erysipelotrichaceae	Erysipelotrichaceae_u_g	Erysipelotrichaceae bacterium 6_1_45	0.00147	0.00455	0.00444	0.00291	0.00342	0.00163	0.00274	0.00445	0.01395	0.00469	0.0538	0.00242	0.00391	0.00401	0.00027	0.00242	0.00746	0.00326	0.00154	0.00442	0.00691	0.00705	0.00456	0.00127	0.0046	0.00714	0.06392	0.0021	0.00356	0.00336	0.00318	0.00174	0.00501	0.00392	0.00447	0.03444	0.00426	0.00342	0.05807	0.0019	0.01145	0.01321
Clostridiales_u_s	Bacteria	Firmicutes	Clostridia	Clostridiales	Clostridiales_u_f	Clostridiales_u_g	Clostridiales_u_s	0.00397	0.00798	0	0	0.00181	0.00455	0	0.00026	0.00759	0.00045	0.01057	0.0027	0.00493	0	0.00249	0.00017	0.00024	0.00344	0.00013	0	0.02005	0.00458	0.00036	0.00014	0.00052	0.01823	0.01521	0.00219	0.00023	0.00885	0.00302	0.00344	0.01861	0.00087	0.0031	0.01592	0	0.01187	0.01413	0.00029	0	0.00196
Erysipelotrichaceae bacterium 5_2_54FAA	Bacteria	Firmicutes	Erysipelotrichia	Erysipelotrichales	Erysipelotrichaceae	Erysipelotrichaceae_u_g	Erysipelotrichaceae bacterium 5_2_54FAA	8e-05	0	0	0	0	0	0	0	0	0	0	0	0	0	0	4e-05	0.00025	0	9e-05	0	0	0	0	5e-05	0	0	0	0	6e-05	0	0	0	0	9e-05	0	0	0	8e-05	0	0.00027	0	0
Faecalibacterium prausnitzii	Bacteria	Firmicutes	Clostridia	Clostridiales	Ruminococcaceae	Faecalibacterium	Faecalibacterium prausnitzii	0	8e-05	0.0001	0	0	0	0	0.0001	0.00011	0	0.0003	0.0001	0	0.0001	0.04132	6e-05	0	0.00025	6e-05	8e-05	0.0001	0.00068	8e-05	0	6e-05	9e-05	0.00016	0	0	0	0.00014	4e-05	0	0	0	0.0004	0.00011	8e-05	0.00014	0.08184	0	9e-05
Shigella_u_s	Bacteria	Proteobacteria	Gammaproteobacteria	Enterobacterales	Enterobacteriaceae	Shigella	Shigella_u_s	0	0.00023	0	0	0	0	0	0	0	0	0.00019	0	0	0	0	9e-05	0.00028	9e-05	0	0	0.00025	0.00012	0	0	0	0.00013	0	0	0	0	0	0	0.00022	0	0	0.00026	0	0	0	0	0	0
Bacteroides ovatus	Bacteria	Bacteroidetes	Bacteroidia	Bacteroidales	Bacteroidaceae	Bacteroides	Bacteroides ovatus	0.00116	0.00051	0.10251	0.08617	0.07367	0.05974	0.11039	0.05383	0.01033	0.04907	0.02019	0.15218	0.00178	0.04973	0.01523	7e-05	0.00037	0	0.00149	0.0024	0.0012	0.00059	0.00016	0	0.07226	0.00101	0.04709	0.14044	9e-05	0.05261	0.13375	0.00134	0.0015	0.00011	0.00296	0.02163	0.00348	0.0006	0.0632	0.00127	0.00646	0.01775
Enterorhabdus mucosicola	Bacteria	Actinobacteria	Coriobacteriia	Eggerthellales	Eggerthellaceae	Enterorhabdus	Enterorhabdus mucosicola	0	0	0	0	0	0	0	0	0	0	0	0	0	0	0.00013	0	0	0	0	0	0	0	0	0	0	0	0	0	0	0	0	0	0	0	0	0	0	0	0	0	0	0
Streptococcus parasanguinis	Bacteria	Firmicutes	Bacilli	Lactobacillales	Streptococcaceae	Streptococcus	Streptococcus parasanguinis	0	0	0	0	0	0	0	0	0	0	0	0	0	0	0.00029	0	0	0	0	0	0	0	0	0	0	0	0	0	0	0	0	0	0	0	0	0	0	0	0	0.00024	0	0
Bifidobacterium longum	Bacteria	Actinobacteria	Actinobacteria	Bifidobacteriales	Bifidobacteriaceae	Bifidobacterium	Bifidobacterium longum	0	0	0	0	0	0	0	0.00012	0.00055	0.0002	0.0007	0.00034	0	0	0	0	0	0	0	0	0	0	0	0	0.00023	0	0	0	0	0	0.00013	0	0	0	0.00017	0.00086	0	0	0	0	0	0
Bacteroides uniformis	Bacteria	Bacteroidetes	Bacteroidia	Bacteroidales	Bacteroidaceae	Bacteroides	Bacteroides uniformis	0	0.01097	0.01846	0.01237	0.0187	0.03139	0.01515	0.02427	0.0075	0.00431	0.00346	0.01768	0.00734	0.01918	0.04953	0.00436	0.02757	0	0	0.00141	0.02611	0.01638	0	0.00093	0.00191	0.03108	0.00315	0.01488	0	0.03897	0.0176	0	0.06141	0.00522	0.017	0.00303	0.00287	0.07002	0.0031	0.02626	0.02027	0.0054
Anaerostipes_u_s	Bacteria	Firmicutes	Clostridia	Clostridiales	Lachnospiraceae	Anaerostipes	Anaerostipes_u_s	0	0.00013	0	0	0	0	0	0	0	0	0	0	0	0	0	0	0	0	0	0	0	0	0	0	0	0	0	0	0	0	0	0	0	0	0	0	0	0	0	0	0	0
Porphyromonas sp. 31_2	Bacteria	Bacteroidetes	Bacteroidia	Bacteroidales	Porphyromonadaceae	Porphyromonas	Porphyromonas sp. 31_2	0.00047	0.0016	0.00679	0.00544	0.004	0.00605	0.00774	0.00404	0	0.00064	0	0.00681	0.00199	0.00339	0.00011	0	0	0.0008	0.00134	0.00114	0.00195	0.00188	0.0008	0	0.00117	0.00185	0.00177	0.00728	0.00096	0.00784	0.00595	0.00059	0.00243	5e-05	0.00086	0.00126	0.00205	0.00039	0.00265	0.00137	0.00065	0.00115
Oscillibacter sp. KLE 1728	Bacteria	Firmicutes	Clostridia	Clostridiales	Oscillospiraceae	Oscillibacter	Oscillibacter sp. KLE 1728	0	0	0	0	0	0	0	0	0	0	0	0	0	0	0	0	0	0.00017	0	0	0	0	0	0	0	0.00041	0	0	0	0	0	0	0	0	0	0	0.00087	0	0	0	0	0
Lachnospiraceae bacterium 7_1_58FAA	Bacteria	Firmicutes	Clostridia	Clostridiales	Lachnospiraceae	Lachnospiraceae_u_g	Lachnospiraceae bacterium 7_1_58FAA	0.00019	0.0001	0.00092	0.00038	0.00034	0.00019	0.00073	0.00055	0.00059	0.00025	0.00088	0.0005	0.00026	0.00049	0.00088	5e-05	0.00047	0.00038	0.00012	0.00035	0.00028	0.00044	0.00025	0	0.00043	0.00026	0.00043	0.00047	0.00015	0.00021	0.00058	0.00012	0.00042	8e-05	0.00027	0.00127	0.00051	0.00021	0.00045	0.00151	0.00054	0.00039
Escherichia fergusonii	Bacteria	Proteobacteria	Gammaproteobacteria	Enterobacterales	Enterobacteriaceae	Escherichia	Escherichia fergusonii	0	0	0	0	0	0	0	0	0	0	0.00013	0	0	0	0	0	0	0	0	0	0	0	0	0	0	0	0	0	0	0	0	0	0	0	0	0	0	0	0	0	0	0
Escherichia_u_s	Bacteria	Proteobacteria	Gammaproteobacteria	Enterobacterales	Enterobacteriaceae	Escherichia	Escherichia_u_s	0	0.00039	0	0	0	0	0	0	0	0	0.00017	0	0	0	0	0	0.00015	0.00034	0.00013	0	0.0002	0	0	0	0	0	0	0	0	0	0	5e-05	0.00019	0	0	0.00116	0	0	0	0	0	0
Aeromonas caviae	Bacteria	Proteobacteria	Gammaproteobacteria	Aeromonadales	Aeromonadaceae	Aeromonas	Aeromonas caviae	0	0	0.00019	0.00041	0.00028	0.00021	0.00288	0.00239	0	0	0	0.00049	0.00141	0.00017	0	0	0	0	0	0.00021	0	0	0	0	0	0	0	0.00052	0	0.00057	0.00051	0	0	0	0.00015	0	0.00025	0	0	0	0	0.00149
Enterobacter ludwigii	Bacteria	Proteobacteria	Gammaproteobacteria	Enterobacterales	Enterobacteriaceae	Enterobacter	Enterobacter ludwigii	0	0	0	0	0	0	0	0	0	0	0	0	0	0	0	0	0	0	0.00017	0	0	0	0	0	0	0	0	0	0	0	0	4e-05	0	0	0	0	0	0	0	0	0	0
Clostridium sp. HGF2	Bacteria	Firmicutes	Clostridia	Clostridiales	Clostridiaceae	Clostridium	Clostridium sp. HGF2	0	0.00114	0.00209	0.00103	0.0011	0.00092	0.00213	0	0.0028	0.00218	0.01549	0.00174	0.00083	0.00157	0	0	0.00278	0	0.00032	0.00106	0.00127	0.00201	0.00167	0	0.00206	0.00151	0.01826	0.00174	0.00134	0.00188	0.00127	0.00055	0	0.00126	0.00094	0.01138	0.00152	0.00103	0.01655	0	0.00345	0.00207
Clostridioides difficile	Bacteria	Firmicutes	Clostridia	Clostridiales	Peptostreptococcaceae	Clostridioides	Clostridioides difficile	0.0008	0.00233	0.0008	0.00057	0.00076	0.00076	0.00103	0.00076	0.00225	0.00084	0.0075	0.0005	0.00071	0.00077	0.00337	0.0013	0.00374	0.00196	0.00149	0.00082	0.00378	0.00291	0.00272	0.00053	0.00077	0.00391	0.00929	0.00061	0.00213	0.00155	0.00056	0.00122	0.00328	0.00177	0.00084	0.0048	0.00092	0.00203	0.00855	0.00739	0.00298	0.00767
Megamonas funiformis	Bacteria	Firmicutes	Negativicutes	Selenomonadales	Selenomonadaceae	Megamonas	Megamonas funiformis	0	0	0	0.00098	0.0003	0	0	0	0.004	0	0	0.00029	0	0	0.0007	0	0	0	0	0.00079	0	0	0	0	0	0	0	0.00054	0	0	0.00023	0	0	0	0	0.00032	0.0044	0	0	0	0	0
Christensenella timonensis	Bacteria	Firmicutes	Clostridia	Clostridiales	Christensenellaceae	Christensenella	Christensenella timonensis	0	0.00021	0.00116	0.0007	0.00068	0.00062	0.00104	0.00126	0.00106	0.00129	0.00244	0.00056	0.00084	0.00129	0.0036	0.00036	0.00077	0.00023	0.00016	0.00065	0.00074	0	0.00029	0	0.00145	0.00073	0.00306	0.00055	0.0002	0.00088	0.00063	0.00013	0.00062	0.00014	0.00084	0.00299	0.00086	0.0002	0.00289	0.00106	0.00137	0.00201
Citrobacter sp. KTE30	Bacteria	Proteobacteria	Gammaproteobacteria	Enterobacterales	Enterobacteriaceae	Citrobacter	Citrobacter sp. KTE30	0	0.00245	0	0	0	0	0	0	0	0	0	0	0	0	0	0	0	0	0.00183	0	0.00321	0.00381	0.00123	0	0	0.00332	0	0	0.00079	0	0	0	0	0	0	0	0	0	0	0	0	0
Lachnospiraceae bacterium 8_1_57FAA	Bacteria	Firmicutes	Clostridia	Clostridiales	Lachnospiraceae	Lachnospiraceae_u_g	Lachnospiraceae bacterium 8_1_57FAA	0.00093	0.00303	0.00172	0.00394	0.00335	0.00441	0.00134	0.00442	0.0054	0.00498	0.00485	0.00295	0.00458	0.00436	0	0.00175	0.00382	0.00448	0.00727	0.00297	0.00903	0.00271	0.00317	0	0.00542	0.00929	0.00696	0.00326	0.00275	0.00731	0.00276	0.00243	0.0106	0.00206	0.00588	0.00634	0.00323	0.00326	0.00675	0	0.00477	0.00673
Actinomyces sp. ICM39	Bacteria	Actinobacteria	Actinobacteria	Actinomycetales	Actinomycetaceae	Actinomyces	Actinomyces sp. ICM39	0	0	0	0	0	0	0	0	0	0	0	0	0	0	0	0	0	0	0	0	0	0	0	0	0	0	0	0	0	0	0	0	0	0	0	0	0	0	0	0.00015	0	0
Clostridiales bacterium VE202-26	Bacteria	Firmicutes	Clostridia	Clostridiales	Clostridiales_u_f	Clostridiales_u_g	Clostridiales bacterium VE202-26	0	0	0.00165	0.00228	0.00297	0.00206	0.00105	0.0017	0.00387	0.00224	0.0076	0.0022	0.00388	0.00142	0.00099	0.00011	0.0002	0	0	0.00276	0.00014	0.00015	7e-05	0.00036	0.00206	0.0001	0.00131	0.00211	6e-05	0.00355	0.00257	4e-05	9e-05	9e-05	0.00366	0.00286	0.0044	7e-05	0.001	0	0.00336	0.00518
Clostridiales bacterium VE202-13	Bacteria	Firmicutes	Clostridia	Clostridiales	Clostridiales_u_f	Clostridiales_u_g	Clostridiales bacterium VE202-13	0	0	0	0	0	0	0	0	0	0	0	0	0	0	0.00021	0	0	0	0	0	0	0	0	0	0	0	0	0	0	0	0	0	0	0	0	0	0	0	0	0.00077	0	0
Veillonella sp. oral taxon 158	Bacteria	Firmicutes	Negativicutes	Veillonellales	Veillonellaceae	Veillonella	Veillonella sp. oral taxon 158	0	0	0	0	0	0	0	0	0	0	0	0	0	0	9e-05	0	0	0	0	0	0	0	0	0	0	0	0	0	0	0	0	0	0	0	0	0	0	0	0	0.00069	0	0
Lachnospiraceae bacterium 3-1	Bacteria	Firmicutes	Clostridia	Clostridiales	Lachnospiraceae	Lachnospiraceae_u_g	Lachnospiraceae bacterium 3-1	0	0	0	0	0	0	0	0	0	0	0	0	0	0	0	0	0	0	0	0	0	0	0	0	0	0	0.00013	0	0	0	0	0	0	0	0	0.00012	0	0	0.00012	0	0	0
Shigella boydii	Bacteria	Proteobacteria	Gammaproteobacteria	Enterobacterales	Enterobacteriaceae	Shigella	Shigella boydii	0	0.00011	0	0	0	0	0	0	0	0	0.00026	0	0	0	0	0	0.00023	0.0001	0	0	0	0.00015	0	0	0	0.00017	0	0	0	0	0	0	0	0	0	0	0	0	0	0	0	0
Cronobacter_u_s	Bacteria	Proteobacteria	Gammaproteobacteria	Enterobacterales	Enterobacteriaceae	Cronobacter	Cronobacter_u_s	0	0	0	0	0	0	0	0	0	0	0	0	0	0	0	0	0	0	0	0	0	0	0	0	0	0	0	0	0	0	0	0	0	0	0	0	0	0	0	0	0	0
Coprobacter fastidiosus	Bacteria	Bacteroidetes	Bacteroidia	Bacteroidales	Barnesiellaceae	Coprobacter	Coprobacter fastidiosus	0	0	0	0	0	0	0	0	0	0	0	0	0	0	0.00022	0	0	0	0	0	0	0	0	0	0	0	0	0	0	0	0	0	0	0	0	0	0	0	0	0	0	0
Bacteroides sp. 4_1_36	Bacteria	Bacteroidetes	Bacteroidia	Bacteroidales	Bacteroidaceae	Bacteroides	Bacteroides sp. 4_1_36	0	0	0	0	0	0	0	0	0	0	0	0	0	0	0	0	0	0	0	0	0	0	0	0	0	0	0	0	0	0	0	0	0	0	0	0	0	0.02828	0	0	0	0
Veillonella dispar	Bacteria	Firmicutes	Negativicutes	Veillonellales	Veillonellaceae	Veillonella	Veillonella dispar	0	0	0	0	0	0	0	0	0	0	0	0	0	0	0	0	0	0.00203	0	0	0	0	0	0	0	0	0	0	0	0	0	0	0	0	0	0	0	0	0	0	0	0
Streptococcus vestibularis	Bacteria	Firmicutes	Bacilli	Lactobacillales	Streptococcaceae	Streptococcus	Streptococcus vestibularis	0	0	0	0	0	0	0	0	0	0	0	0	0	0	0.0003	0	0	0	0	0	0	0	0	0	0	0	0	0	0	0	0	0	0	0	0	0	0	0	0	0	0	0
Lachnospiraceae bacterium VE202-23	Bacteria	Firmicutes	Clostridia	Clostridiales	Lachnospiraceae	Lachnospiraceae_u_g	Lachnospiraceae bacterium VE202-23	0	0	0.00015	0.00011	0	9e-05	0	0.00022	0.00024	7e-05	0	0.00012	0.00012	0.00018	0	0	0	0	0	0.00014	0	0	0	0	0	0	0	0.00014	0	0	9e-05	0	0	0	0	0.00011	0.00012	0	0.00018	0	0.0003	0
Bacteroides caccae	Bacteria	Bacteroidetes	Bacteroidia	Bacteroidales	Bacteroidaceae	Bacteroides	Bacteroides caccae	0.01659	0.02292	0.00323	0.00351	0.00341	0.01072	0.00264	0.00687	0.00071	0.00426	0.0057	0.00731	0.00181	0.00563	0.00866	0.00699	0.03103	0.01463	0.02688	0.00024	0.01762	0.03504	0.01518	0.00024	0.00582	0.01014	0.00478	0.00857	0.01381	0.0153	0.00636	0.01641	0.02287	0.00627	0.00191	0.00743	0.00047	0.0107	0.00765	0.00749	0.00182	0.00417
Tannerella sp. 6_1_58FAA_CT1	Bacteria	Bacteroidetes	Bacteroidia	Bacteroidales	Tannerellaceae	Tannerella	Tannerella sp. 6_1_58FAA_CT1	0	0	0	0	0	0	0	0	0	0	0	0	0	0	0.00031	0	0	0	0	0	0	0	0	0	0	0	0	0	0	0	0	0	0	0	0	0	0	0	0	0	0	0
Subdoligranulum sp. 4_3_54A2FAA	Bacteria	Firmicutes	Clostridia	Clostridiales	Ruminococcaceae	Subdoligranulum	Subdoligranulum sp. 4_3_54A2FAA	0	0	0.00144	0.00149	0.00116	0.00108	0.00074	0.00134	0.00512	0.00132	0.00495	0.00154	0.00233	0.00101	0.00089	0.00023	0.00023	0.0006	0	0.00253	0.00136	0.00014	0	0.00628	0.00188	0.00121	0.00395	0.00141	0	0.00179	0.00213	0	0.00191	0	0.0038	0.00386	0.0036	0	0.00411	0.00111	0.0031	0.00199
Oscillibacter_u_s	Bacteria	Firmicutes	Clostridia	Clostridiales	Oscillospiraceae	Oscillibacter	Oscillibacter_u_s	0	0	0	0	0	0	0	0.00012	0	0	0	0	0	0	0.00075	0	0	0	0	0	0	0	0	0	0	0	0.00015	0	0	0	0	0	0	0	0	0	0	0	0.00013	0.00053	0	9e-05
Lactobacillus plantarum	Bacteria	Firmicutes	Bacilli	Lactobacillales	Lactobacillaceae	Lactobacillus	Lactobacillus plantarum	0	0	0	0	0	0	0	0	0	0	0	0	0	0	0	0	0	0	0	0	0	0	0	0	0	0	0	0	0	0	0	0	0	0	0	0	0	0	0	9e-05	0	0
Acidaminococcus sp. HPA0509	Bacteria	Firmicutes	Negativicutes	Acidaminococcales	Acidaminococcaceae	Acidaminococcus	Acidaminococcus sp. HPA0509	0	0	0.00866	0.01071	0.00534	0.02264	0.01142	0	0.03219	0.00632	0.02436	0.01338	0.01918	0	0	0	0	0	0	0.02496	0	0	0	0	0.01045	0	0	0.01236	0	0.02087	0.01421	0	0	0	0.01686	0.02486	0.03283	0	0	0	0	0.00388
Clostridiales bacterium 1_7_47FAA	Bacteria	Firmicutes	Clostridia	Clostridiales	Clostridiales_u_f	Clostridiales_u_g	Clostridiales bacterium 1_7_47FAA	0.00032	0.00053	0.00961	0.00096	0.0008	0.00065	0.00863	0.00291	0.00285	0.00032	0.00338	0.00061	0.00077	0.00241	0.00014	0.00265	0.00097	0.00135	0.00028	0.00086	0.00145	0.00101	0.00081	0.00158	0.00035	0.00117	0.00673	0.00052	0.00063	0.00082	0.00075	0.00038	0.00103	0.00083	0.0008	0.0062	0.00101	0.00073	0.00674	0.00026	0.00565	0.00592
Dorea_u_s	Bacteria	Firmicutes	Clostridia	Clostridiales	Lachnospiraceae	Dorea	Dorea_u_s	5e-05	0	0	0	0	0	0	0.00035	0.00031	0.00057	0.00115	0	0	0	0	0.00026	0.00099	0.00015	9e-05	0	0.00053	0.00022	9e-05	0	0.0016	0.00051	0.00141	0	8e-05	0.00031	0	6e-05	0	0.0001	0	0.00137	0	0.0001	0.0013	0	0	0.00026
Roseburia inulinivorans	Bacteria	Firmicutes	Clostridia	Clostridiales	Lachnospiraceae	Roseburia	Roseburia inulinivorans	0	0	0	0.0001	0.0001	0	0	0	0.00012	0	0	0	0	0	0.00152	5e-05	0	0	0	9e-05	0	0	0	6e-05	0	0	0	0	0	0	0	0	0	7e-05	0	0	0	6e-05	0	0.00563	0	0
Coprococcus sp. ART55/1	Bacteria	Firmicutes	Clostridia	Clostridiales	Lachnospiraceae	Coprococcus	Coprococcus sp. ART55/1	0	0	0	0	0	0	0	0	0	0	0	0	0	0	0.00013	0	0	0	0	0	0	0	0	0	0	0	0	0	0	0	0	0	0	0	0	0	0	0	0	0.00011	0	0
Roseburia intestinalis	Bacteria	Firmicutes	Clostridia	Clostridiales	Lachnospiraceae	Roseburia	Roseburia intestinalis	0	6e-05	0.00012	9e-05	0.00012	9e-05	0.00011	0.0001	0.00012	7e-05	0.00015	0	9e-05	9e-05	0.00051	0.00026	0	0	0	9e-05	0	8e-05	0	4e-05	9e-05	0.00053	0.00019	0	0	0.00014	0.0001	0	0	6e-05	0.0001	0.00018	6e-05	6e-05	0.00018	0.0022	0.0001	0.00013
Geobacillus stearothermophilus	Bacteria	Firmicutes	Bacilli	Bacillales	Bacillaceae	Geobacillus	Geobacillus stearothermophilus	0	0	0	0	0	0	0	0	0	0	0	0	0	0	0	0	0	0	0	0	0	0	0	0	0	0	0	0	0	0	0	0	0	0	0	0	0	0	0	0	0	0
Alistipes sp. AL-1	Bacteria	Bacteroidetes	Bacteroidia	Bacteroidales	Rikenellaceae	Alistipes	Alistipes sp. AL-1	0	0	0.0066	0.00818	0.00633	0.01175	0.00501	0.01029	0	0.00155	0	0.0033	0.00406	0.00801	0	0	0	0	0	0.002	0	0	0	0	0.00204	0	0.005	0.00321	0	0.0082	0.00499	0	0	0	0.00378	0.00156	0.00039	0	0.00382	0	0.00983	0.00242
Gordonibacter pamelaeae	Bacteria	Actinobacteria	Coriobacteriia	Eggerthellales	Eggerthellaceae	Gordonibacter	Gordonibacter pamelaeae	0	0.00049	0.00028	0.00015	0.00018	7e-05	0.00016	0.00015	0.00013	0.00022	0.00019	0	0.00021	0.00016	0.00166	0.00144	0.00212	0.0009	0.00089	0.00019	0.00202	0.0005	0.00058	0.00154	0.00019	0.00149	0.00056	0	0.00047	0	0.00015	0.00046	0.00188	0.00086	0.00018	0	0.00023	0.00086	0.00041	0.00233	0.00034	0.0004
Streptococcus thermophilus	Bacteria	Firmicutes	Bacilli	Lactobacillales	Streptococcaceae	Streptococcus	Streptococcus thermophilus	0	0	0	0	0	0	0	0	0	0	0	0	0	0	0.00071	0	0	0	0	0	0	0	0	0	0	0	0	0	0	0	0	0	0	0	0	0	0	0	0	0.00153	0	0
Hungatella hathewayi	Bacteria	Firmicutes	Clostridia	Clostridiales	Clostridiaceae	Hungatella	Hungatella hathewayi	0.00282	0.02438	0.04527	0.01134	0.01225	0.01905	0.04317	0.05711	0.004	0.00165	0.02097	0.00287	0.02726	0.0622	0.00116	0.0214	0.02185	0.02159	0.01439	0.01054	0.02225	0.28574	0.03665	0.00333	0.00316	0.03827	0.00867	0.00378	0.02345	0.03252	0.00517	0.01443	0.01168	0.01004	0.01474	0.00233	0.00653	0.02024	0.00872	0.00044	0.02997	0.05011
Bilophila sp. 4_1_30	Bacteria	Proteobacteria	Deltaproteobacteria	Desulfovibrionales	Desulfovibrionaceae	Bilophila	Bilophila sp. 4_1_30	0	0	0.00308	0.00229	0.00207	0.00291	0.00267	0.00289	0.00303	0.00221	0.00455	0.00262	0.00344	0.00254	0	0	0	0	0	0.00234	0	0	0	0	0.00297	0	0.00585	0.00239	0	0.00344	0.00255	0	0	0	0.0029	0.00475	0.00345	0	0.00598	0	0.0033	0.00246
Parabacteroides merdae	Bacteria	Bacteroidetes	Bacteroidia	Bacteroidales	Tannerellaceae	Parabacteroides	Parabacteroides merdae	0.00292	0.00805	0.00284	0.00255	0.00241	0.00159	0.00329	0.00267	0.00082	0.00251	0.00299	0.00319	0.00067	0.00213	0.00355	0.00087	0.0039	0.00348	0.00712	0.00137	0.00419	0.0033	0.00397	0	0.00345	0.00388	0.0076	0.00353	0.00392	0.00232	0.00294	0.00306	0.00392	0.00122	0.0021	0.0008	0.00198	0.00207	0.00865	0.01182	0.00355	0.00411
Alistipes indistinctus	Bacteria	Bacteroidetes	Bacteroidia	Bacteroidales	Rikenellaceae	Alistipes	Alistipes indistinctus	0	0.00581	0.00573	0.00469	0.0032	0.00112	0.00596	0.00518	0.00389	0.00082	0.00534	0.00532	0.00159	0.00474	0.00094	0.00832	0.0094	0	0.00016	0.0025	0.00997	0.00978	6e-05	0.00089	0.00104	0.00838	0.00539	0.00456	0	0.00151	0.0056	6e-05	0.01944	0.00016	0.00103	0.00522	0.00413	6e-05	0.0051	0.00192	0.00128	0.00288
Bilophila wadsworthia	Bacteria	Proteobacteria	Deltaproteobacteria	Desulfovibrionales	Desulfovibrionaceae	Bilophila	Bilophila wadsworthia	0	0	0.00995	0.00748	0.00674	0.00945	0.00862	0.00937	0.01016	0.00714	0.01491	0.00852	0.01117	0.00836	0	0	0	0	0	0.00771	0	0	0	0	0.00958	0	0.01905	0.00776	0	0.01114	0.00828	0	0	0	0.0094	0.01548	0.01115	0	0.01931	0	0.01076	0.00805
Acidaminococcus intestini	Bacteria	Firmicutes	Negativicutes	Acidaminococcales	Acidaminococcaceae	Acidaminococcus	Acidaminococcus intestini	0	0	0.00202	0.00274	0.00146	0.00609	0.00294	0	0.00881	0.0017	0.00644	0.00338	0.00521	0	0	0	0	0	0	0.00678	0	0	0	0	0.00292	0	0	0.00337	0	0.00578	0.00412	0	0	0	0.00532	0.0064	0.00901	0	0	0	0	0.00101
[Clostridium] bolteae	Bacteria	Firmicutes	Clostridia	Clostridiales	Lachnospiraceae	Lachnoclostridium	[Clostridium] bolteae	0.00341	0.00463	0.00154	0.00104	0.00192	0.00084	0.00134	0.00059	0.00299	0.00196	0.01006	0.00113	0.00142	0.0006	0.00046	0.00548	0.08123	0.01083	0.00098	0.00137	0.03686	0.00236	0.00227	0	0.00192	0.02954	0.00372	0.00147	0.00196	0.0009	0.00068	0.00172	0.0373	0.00889	0.00148	0.02139	0.00155	0.00559	0.00378	0.00144	0.00156	0.00084
Clostridiales bacterium VE202-29	Bacteria	Firmicutes	Clostridia	Clostridiales	Clostridiales_u_f	Clostridiales_u_g	Clostridiales bacterium VE202-29	0	0	0	0.01167	0.01291	0.0103	0	0	0.02973	0	0	0.018	0	0	0	0	0	0	0	0	0	0	0	0	0	0	0	0.0161	0	0.01789	0	0	0	0	0	0	0	0	0	0	0	0
Aeromonas sp. HZM	Bacteria	Proteobacteria	Gammaproteobacteria	Aeromonadales	Aeromonadaceae	Aeromonas	Aeromonas sp. HZM	0	0	0	0.00055	0.00037	0.00021	0.00031	0	0	0	0	0.0005	0	0.00022	0	0	0	0	0	0.00022	0	0	0	0	0	0	0	0.00061	0	0.0007	0.00061	0	0	0	0.00019	0	0.00029	0	0	0	0	0
Alistipes putredinis	Bacteria	Bacteroidetes	Bacteroidia	Bacteroidales	Rikenellaceae	Alistipes	Alistipes putredinis	0	0	0	0	0	0	0	0	0	0.00015	0	0	0	0	0.07634	0	0	0	0	0	0	0	0	0	0.0002	0	0.0014	0	0	0	0	0	0	0	0.00021	0.00018	0	0	0.00103	0.00011	0.00045	0.00021
Clostridium sp. ATCC 29733	Bacteria	Firmicutes	Clostridia	Clostridiales	Clostridiaceae	Clostridium	Clostridium sp. ATCC 29733	0	0	0	0	0	0	0	0	0	0	0	0	0	0	0	0.00072	0	0	0	0	0	0	0	0.00049	0	0	0	0	0	0	0	0	0.0013	0	0	0	0	0	0	0	0	0
Klebsiella oxytoca	Bacteria	Proteobacteria	Gammaproteobacteria	Enterobacterales	Enterobacteriaceae	Klebsiella	Klebsiella oxytoca	0	0	0	0	0	0	0	0	0	0	0	0	0	0	0	0	0	0	0	0	0	0	0	0	0	0	0	0	0	0	0	0	0	0	0	0	0.00012	0	0	0	0	0
Dorea longicatena	Bacteria	Firmicutes	Clostridia	Clostridiales	Lachnospiraceae	Dorea	Dorea longicatena	0	0	0.00066	9e-05	9e-05	0	0.00067	0.00034	0.00013	0	0	0.00016	7e-05	0.00035	0.01647	5e-05	0.00023	0	0	7e-05	0.00021	0	0	0	0	0.0002	0.00011	0.00015	0	0	0.00022	0	0.00019	0	7e-05	0	0.00029	0	0.0001	0.01666	0.0005	0.0001
Klebsiella pneumoniae	Bacteria	Proteobacteria	Gammaproteobacteria	Enterobacterales	Enterobacteriaceae	Klebsiella	Klebsiella pneumoniae	0.00076	0.00445	0.00021	0.00053	0.00038	0.00011	0	0	0.00284	0.00029	0.00158	0.00073	0.00036	0	0	0.00136	0.0008	0.00111	0.00126	0.00172	0.00342	0.00115	0.00077	0.00054	0.00038	0.00351	0.00049	0.00073	0.00057	0.00016	0.00084	0.00046	0.00194	0.00093	0.0032	0.00633	0.00247	0.00079	0.00112	0	0.00026	0.00025
Sutterella wadsworthensis	Bacteria	Proteobacteria	Betaproteobacteria	Burkholderiales	Sutterellaceae	Sutterella	Sutterella wadsworthensis	0.00024	0	0	0	0	0	0	0	0	0	0	0	0	0	0	0	0	0.00045	0	0	0.00026	0	0.00026	0	0	0	0	0	0.00025	0	0	0	0.00048	0	0	0	0	0	0	0	0	0
Bacteroides intestinalis	Bacteria	Bacteroidetes	Bacteroidia	Bacteroidales	Bacteroidaceae	Bacteroides	Bacteroides intestinalis	0	0	0.02149	0.01482	0.0139	0.03872	0.01626	0.04441	0.01058	0.02241	0.02039	0.03345	0.0068	0.02604	0	0	0	0	0	0.00098	0	0	0	0	0.04224	0	0.01182	0.03116	0	0.052	0.03122	0	0	0	0.01429	0.03673	0.0019	0	0.01142	0	0.01045	0.02323
Haemophilus parainfluenzae	Bacteria	Proteobacteria	Gammaproteobacteria	Pasteurellales	Pasteurellaceae	Haemophilus	Haemophilus parainfluenzae	0	0	0	0	0	0	0	0	0	0	0	0	0	0	0	0	0	0	0	0	0	0	0	0	0	0	0	0	0	0	0	0	0	0	0	0	0	0	0	0.00016	0	0
Dialister invisus	Bacteria	Firmicutes	Negativicutes	Veillonellales	Veillonellaceae	Dialister	Dialister invisus	0.00095	0.00512	0	0	0	0	0	0	0	0	0	0	0	0	0.01873	0.00219	0.01883	0.00231	0.00981	0	0.01132	0.00997	0.0076	0.00066	0	0.01323	0	0	0.00524	0	0	0.00448	0.00812	0.00448	0	0	0	0.00752	0	0.00941	0	0
Anaerotruncus colihominis	Bacteria	Firmicutes	Clostridia	Clostridiales	Ruminococcaceae	Anaerotruncus	Anaerotruncus colihominis	0	0	0	0	0	0	0	0	0	0	0	0	0	0	0	0	0	0	0	0	0	0	0	0	0	0	0	0	0	0	0	0	0	0	0	0.00013	0	0	0	0.00082	0	0
Actinomyces graevenitzii	Bacteria	Actinobacteria	Actinobacteria	Actinomycetales	Actinomycetaceae	Actinomyces	Actinomyces graevenitzii	0	0	0	0	0	0	0	0	0	0	0	0	0	0	0.00013	0	0	0	0	0	0	0	0	0	0	0	0	0	0	0	0	0	0	0	0	0	0	0	0	0	0	0
Clostridiales bacterium VE202-21	Bacteria	Firmicutes	Clostridia	Clostridiales	Clostridiales_u_f	Clostridiales_u_g	Clostridiales bacterium VE202-21	8e-05	0.00021	0.00614	0.02046	0.02427	0.01212	0.00462	0.00353	0.03433	0.0038	0.00775	0.01128	0.0193	0.00293	0.00014	0.0001	0.00017	0.00177	0.00064	0.02297	0.00051	0.00139	0.00063	0	0.00294	0.00047	0.01661	0.01065	0.00061	0.02074	0.01397	0.0005	0.00042	0.00097	0.01747	0.00948	0.01876	0.00093	0.01426	0.0001	0.00713	0.01848
Veillonella parvula	Bacteria	Firmicutes	Negativicutes	Veillonellales	Veillonellaceae	Veillonella	Veillonella parvula	0	0	0	0	0	0	0	0	0	0	0	0	0	0	0	0	0	0.00374	0	0	0	0	0	0	0	0	0	0	0	0	0	0	0	0	0	0	0	0	0	0	0	0
Bacteroides coprocola	Bacteria	Bacteroidetes	Bacteroidia	Bacteroidales	Bacteroidaceae	Bacteroides	Bacteroides coprocola	0	6e-05	0	0	0	0	0	0	0	0	0	0	0	0	0.00025	0	0.00012	0	0	0	0.0001	7e-05	0	0	0	0.00013	0	0	0	0	0	0	0.00024	0	0	0	0	0.00021	0	0.00013	0	0
Salmonella enterica	Bacteria	Proteobacteria	Gammaproteobacteria	Enterobacterales	Enterobacteriaceae	Salmonella	Salmonella enterica	0	9e-05	0	0	0	0	0	0	0	0	0	0	0	0	0	0	0.0003	0.00026	0	0	0.00075	0.00025	0.00037	0	0	0.00382	0	0	0.00045	0	0	0	0.00021	0	0	0	0	0	0	0	0	0
Dielma fastidiosa	Bacteria	Firmicutes	Erysipelotrichia	Erysipelotrichales	Erysipelotrichaceae	Dielma	Dielma fastidiosa	0	0	0	0	0	0	0	0	0	9e-05	0	0	0	0	0	0	0	0	0	0	0	0	0	0	8e-05	0	0.00045	0	0	0	0	0	0	0	0	0	0	0	0.00046	0	0.0001	0
Bifidobacterium adolescentis	Bacteria	Actinobacteria	Actinobacteria	Bifidobacteriales	Bifidobacteriaceae	Bifidobacterium	Bifidobacterium adolescentis	0	9e-05	0	0	0	0	0	0.0006	0	0	0.00243	0.00012	0	0.00167	0.09941	0	0.0001	0	0	0	0	0	0	7e-05	0	0	0	0	0	0	0.00032	0	0	0	0	0	0.00038	0	0	0.00011	0.00024	0
Lactobacillus casei group	Bacteria	Firmicutes	Bacilli	Lactobacillales	Lactobacillaceae	Lactobacillus	Lactobacillus casei group	0	0	0	0	0	0	0	0	0	0	0	0	0	0	0.00017	0	0	0	0	0	0	0	0	0	0	0	0	0	0	0	0	0	0	0	0	0	0	0	0	0.00058	0	0
Butyricimonas_u_s	Bacteria	Bacteroidetes	Bacteroidia	Bacteroidales	Odoribacteraceae	Butyricimonas	Butyricimonas_u_s	0	0	0	0	0	0	0	0	0	6e-05	0	0	0	0	0	0	0	0	0	0	0	0	0	0	0	0	0	0	0	0	0	0	0	0	0	0	0	0	0	0	0	0
Streptococcus sp. ACS2	Bacteria	Firmicutes	Bacilli	Lactobacillales	Streptococcaceae	Streptococcus	Streptococcus sp. ACS2	0	0	0	0	0	0	0	0	0	0	0	0	0	0	0.00084	0	0	0	0	0	0	0	0	0	0	0	0	0	0	0	0	0	0	0	0	0	0	0	0	0.00097	0	0
Blautia obeum	Bacteria	Firmicutes	Clostridia	Clostridiales	Lachnospiraceae	Blautia	Blautia obeum	0	0	0.00012	0	0	0	0.00011	0	0	0.00016	0.00031	0	0	8e-05	0.00896	0.00026	0.00055	0	0	0	0	7e-05	0	0	0.00016	0	0.0004	0	0	0	0	0	0	0	0	0.00035	6e-05	0	0.00038	0.01455	0.0001	0
Megamonas_u_s	Bacteria	Firmicutes	Negativicutes	Selenomonadales	Selenomonadaceae	Megamonas	Megamonas_u_s	0	0	0	0	0	0	0	0.00027	0	0.00011	0	0	0	0	0	0	0	0	0	0	0	0	0	0	0	0	0	0	0	0.00016	0	0	0	0	0	0	0	0	0	0	0	0.0001
Flavonifractor plautii	Bacteria	Firmicutes	Clostridia	Clostridiales	Clostridiales_u_f	Flavonifractor	Flavonifractor plautii	0.0007	0.00039	0.00092	0.00051	0.00047	0.00012	0.00076	0.00061	0.00082	0.00015	0.0024	0.00077	0.00025	0.00054	0.00046	0.00022	0.0017	0.0017	0.00047	0.00052	0.0012	0.00163	0.00095	0.00022	0.00032	0.00122	0.00037	0.00084	0.00057	0.00018	0.00075	0.00048	0.0018	0.00033	0.00026	0.00161	0.00066	0.00079	0.00033	0.00483	0.00057	0.00039
Oscillibacter sp. KLE 1745	Bacteria	Firmicutes	Clostridia	Clostridiales	Oscillospiraceae	Oscillibacter	Oscillibacter sp. KLE 1745	0	0	0	0.00185	0.00216	0	0	0	0.00703	0	0.01037	0.00019	0	0	0	0	0	0	0	0.0027	0.00048	0	0	0	0	0	0	0	0	0	0.00053	0	0.00055	0	0	0.01089	0	0	0	0.00159	0	0
Agathobaculum desmolans	Bacteria	Firmicutes	Clostridia	Clostridiales	Ruminococcaceae	Agathobaculum	Agathobaculum desmolans	0	0	0	0	0	0	0	0	0	0	0	0	0	0	0.00014	0	0	0	0	0	0	0.0001	0	0	0	0	0	0	0	0	0	0	0	0	0	0	0	0	0	0.00016	0	0
[Clostridium] hylemonae	Bacteria	Firmicutes	Clostridia	Clostridiales	Lachnospiraceae	Lachnoclostridium	[Clostridium] hylemonae	0	0	0.00061	0.00239	0.00194	0.0017	0.00053	0.00108	0.00285	0.00088	0.0034	0.00051	0.00218	0.00124	0	0	0	0	0	0.00178	0	0	0	0	0.0006	0	0.0043	0.00054	0	0.00244	0.00058	0	0	0	0.00166	0.00491	0.00071	0	0.00474	0	0.00125	0.0021
Ruminococcus sp. JC304	Bacteria	Firmicutes	Clostridia	Clostridiales	Ruminococcaceae	Ruminococcus	Ruminococcus sp. JC304	0	0	0	0	0	0	0	0	0	0	0	0	0	0	0	0	0	0	0	0	0.00014	0	0	0	0	0	0	0	0	0	0	0	0.00012	0	0	0	0	0	0	0	0	0
Senegalimassilia anaerobia	Bacteria	Actinobacteria	Coriobacteriia	Coriobacteriales	Coriobacteriaceae	Senegalimassilia	Senegalimassilia anaerobia	0	0	0	0	0	0	0	0	0	0	0	0	0	0	0	5e-05	0.00014	0	0	0	0	0	0	0.0001	0	0	0	0	0	0	0	0	0	0	0	0	0	0	0	0	0	0
Akkermansia muciniphila	Bacteria	Verrucomicrobia	Verrucomicrobiae	Verrucomicrobiales	Akkermansiaceae	Akkermansia	Akkermansia muciniphila	0	0	0.03853	0.01355	0.01299	0.0015	0.04783	0.01254	0.00228	0.00123	0.00018	0.02337	0.00134	0.00821	0.00552	0	0	0	0	0.00446	0	0	0	0	0.00121	0	0.01936	0.0224	0	0.00144	0.02491	0	0	0	0.00085	0.01677	0.01093	0	0.01857	0	0.01213	0.01976
Bacillus thermoamylovorans	Bacteria	Firmicutes	Bacilli	Bacillales	Bacillaceae	Bacillus	Bacillus thermoamylovorans	0	0	0	0	0	0	0	0	0	0	0	0	0	0	0	0	0	0	0	0	0	0	0	0	0	0	0	0	0	0	0	0	0	0	0	0	0	0	0	0	0	0
Citrobacter amalonaticus	Bacteria	Proteobacteria	Gammaproteobacteria	Enterobacterales	Enterobacteriaceae	Citrobacter	Citrobacter amalonaticus	0.00176	0.00199	0	0	0	0	0	0	0	0	0	0	0	0	0	0.00018	0	0	0.00055	0	0	0.00148	0.00031	0.00066	0	0.00035	0	0	0.00022	0	0	0.00032	0	0.00012	0	0	0	0.00029	0	0	0	0
Pluralibacter gergoviae	Bacteria	Proteobacteria	Gammaproteobacteria	Enterobacterales	Enterobacteriaceae	Pluralibacter	Pluralibacter gergoviae	0	0	0	0	0	0	0	0	0	0	0	0	0	0	0	0	0	0	0	0	0	0	0	0	0	0	0	0	0	0	0	0	0	0	0	0	0	0	0	0	0	0
Bifidobacterium animalis	Bacteria	Actinobacteria	Actinobacteria	Bifidobacteriales	Bifidobacteriaceae	Bifidobacterium	Bifidobacterium animalis	0	0	0.0009	0	0.00016	0.00038	0	0.01133	0.00146	0.02868	0.00129	0.00036	0.00084	0.00893	0.00033	0.04544	0.03754	0.03663	0.00354	0.00077	0.01341	0.01967	0.02312	0.0373	0.0303	0.01003	0.01143	0.00026	0.02035	0.00092	0.00032	0.00082	0.00325	0.00365	0.00115	0	0.00012	0.00105	0.00682	0.0001	0.06974	0.00303
Bacteroides salyersiae	Bacteria	Bacteroidetes	Bacteroidia	Bacteroidales	Bacteroidaceae	Bacteroides	Bacteroides salyersiae	8e-05	0	0	0	0	0	0	0	0	0	0	0	0	0	0	5e-05	0.00014	0	0.0001	0	0	0.0002	8e-05	0	0	0	0	0	8e-05	0	0	8e-05	0	0	0	0	0	6e-05	0	0.00503	0	0
Streptococcus_u_s	Bacteria	Firmicutes	Bacilli	Lactobacillales	Streptococcaceae	Streptococcus	Streptococcus_u_s	0	0	0	0	0	0	0	0	0	0	0	0	0	0	0.00017	0	0	0	0	0	0	0	0	0	0	0	0	0	0	0	0	0	0	0	0	0	0	0	0	0.00026	0	0
[Clostridium] citroniae	Bacteria	Firmicutes	Clostridia	Clostridiales	Lachnospiraceae	Lachnoclostridium	[Clostridium] citroniae	0.00397	0.00503	0.0298	0.03329	0.02906	0.00392	0.03068	0.01235	0.0356	0.00542	0.05154	0.01266	0.00559	0.0116	0.00025	0.00913	0.01789	0.02705	0.00553	0.0335	0.00892	0.01202	0.00851	0.00746	0.00404	0.00733	0.04114	0.01253	0.006	0.00536	0.01286	0.00419	0.00817	0.007	0.00682	0.04364	0.01875	0.00723	0.04007	0.00117	0.01934	0.00953
Collinsella tanakaei	Bacteria	Actinobacteria	Coriobacteriia	Coriobacteriales	Coriobacteriaceae	Collinsella	Collinsella tanakaei	0	0	0	0	0	0	0	0	0	0	0	0	0	0	0	0	0	0	0	0	0	0	0	0	0	0	0	0	0	0	0	0	0	0	0	0	0	0	0	0	0	0
[Eubacterium] siraeum	Bacteria	Firmicutes	Clostridia	Clostridiales	Ruminococcaceae	Ruminiclostridium	[Eubacterium] siraeum	0	0	0.00019	0.00029	0.0003	0.00014	0.00016	0.00015	0.00022	0.0001	0.00045	0.00013	0.00012	0.00013	0.00186	0	0	0	0	0.00023	0	0	0	0	0.00011	0	0.00029	0.00011	0	0.00016	0.00013	0	0	0	0.00011	0.00034	0.00011	0	0.0003	0.00018	0.00024	0.00028
Lachnospiraceae bacterium 3_1_46FAA	Bacteria	Firmicutes	Clostridia	Clostridiales	Lachnospiraceae	Lachnospiraceae_u_g	Lachnospiraceae bacterium 3_1_46FAA	0.00069	0.00259	0.00381	0.00697	0.00604	0.00783	0.0026	0.00822	0.00917	0.00823	0.00799	0.00504	0.00822	0.00764	0.00076	0.00131	0.00452	0.00355	0.0058	0.00522	0.00893	0.00227	0.00247	0	0.00921	0.00879	0.01208	0.00562	0.00219	0.01289	0.00492	0.00196	0.01052	0.00167	0.01036	0.00995	0.00541	0.00258	0.01165	0.00051	0.00892	0.01145
Anoxybacillus flavithermus	Bacteria	Firmicutes	Bacilli	Bacillales	Bacillaceae	Anoxybacillus	Anoxybacillus flavithermus	0	0	0	0	0	0	0	0	0	0	0	0	0	0	0	0	0	0	0	0	0	0	0	0	0	0	0	0	0	0	0	0	0	0	0	0	0	0	0	0	0	0
Coprococcus sp. HPP0048	Bacteria	Firmicutes	Clostridia	Clostridiales	Lachnospiraceae	Coprococcus	Coprococcus sp. HPP0048	0	0	0	0	0	0	0	0	0	0	0	0	0	0	0	0	0	0	0	0	0	0	0	0	0	0	0	0	0	0	0	0	0	0	0	0.00053	7e-05	0	0	0	0	0
Blautia hansenii	Bacteria	Firmicutes	Clostridia	Clostridiales	Lachnospiraceae	Blautia	Blautia hansenii	0	0.00011	0.00039	0	0	0	0.00037	0.00023	0	0	0	0.0001	0	0.00023	0.00018	0.0003	0.00111	0	6e-05	0	0.00105	0.00019	9e-05	0	0	0.00103	0	0	9e-05	0	0.00014	0	0.00087	5e-05	0	0	0.0002	5e-05	0	0.0001	0.00032	0
Oscillibacter sp. ER4	Bacteria	Firmicutes	Clostridia	Clostridiales	Oscillospiraceae	Oscillibacter	Oscillibacter sp. ER4	0	0	0.00015	0	0	9e-05	0.00013	0.00012	0	0.00013	0	0	0.00013	0.00012	0.01276	0	0.00023	0	8e-05	0	0	0	0	0	0.00014	0	0.0004	0.00018	0	0.00013	0	4e-05	0	6e-05	0.00013	0	0	7e-05	0.00037	0	0.00015	0.00055
Coprobacter secundus	Bacteria	Bacteroidetes	Bacteroidia	Bacteroidales	Barnesiellaceae	Coprobacter	Coprobacter secundus	0	0	0	0	0	0	0	0	0	0	0	0	0	0	0.00096	0	0	0	0	0	0	0	0	0	0	0	0	0	0	0	0	0	0	0	0	0	0	0	0	0	0	0
Blautia wexlerae	Bacteria	Firmicutes	Clostridia	Clostridiales	Lachnospiraceae	Blautia	Blautia wexlerae	0	0.00044	0.0012	0.00019	0.00015	0	0.00108	0.00066	0.00018	0.00053	0	0.00033	6e-05	0.00071	0.04545	0.00027	0.00041	0	0	0.00011	0.00036	0.0004	0	0	0.00051	0.00034	0	0.00031	0	0	0.00044	0	0.00031	4e-05	7e-05	0	0.00053	0	0	0.02054	0.0009	0
Clostridiaceae bacterium MS3	Bacteria	Firmicutes	Clostridia	Clostridiales	Clostridiaceae	Clostridiaceae_u_g	Clostridiaceae bacterium MS3	0	0	0.03125	0.01787	0.02016	0.01635	0.02249	0.04421	0.04708	0.01318	0.01491	0.02892	0.02792	0.04153	0	0	0	0	0	0.02186	0	0	0	0	0.01306	0	0.03117	0.02582	0	0.02858	0.02106	0	0	0	0.01295	0.02114	0.02745	0	0.03828	0	0.0508	0.02419
Bacteroides rodentium	Bacteria	Bacteroidetes	Bacteroidia	Bacteroidales	Bacteroidaceae	Bacteroides	Bacteroides rodentium	0	0.00074	0.0005	0.00039	0.00033	0.0008	0.00033	0.0004	0	0	0	0.00024	0	0.00044	0.00202	0.00031	0.00207	0	0	0	0.00205	0.00078	0	0.00014	0	0.00271	0	0.00014	0	0.00102	0.00035	0	0.00536	0.00045	0.00032	0	0	0.00704	0	0.00233	0	0.00023
Bacteroides fragilis	Bacteria	Bacteroidetes	Bacteroidia	Bacteroidales	Bacteroidaceae	Bacteroides	Bacteroides fragilis	0.00054	9e-05	0.11197	0.09317	0.08224	0.06491	0.12136	0.06338	0.01498	0.00678	0.02608	0.15417	0.01383	0.06364	0.01237	0	0.00063	0	0.00078	0.00308	0.00038	0	6e-05	0	0.00612	9e-05	0.00441	0.15022	0	0.0624	0.1315	0	0.00019	0	0.02512	0.02917	0.00404	0.00038	0.01044	0.00036	0.00741	0.00821
Klebsiella sp. KTE92	Bacteria	Proteobacteria	Gammaproteobacteria	Enterobacterales	Enterobacteriaceae	Klebsiella	Klebsiella sp. KTE92	0	0	0	0	0	0	0	0	0	0	0	0	0	0	0	0	0	0	0	0	0	0	0	0	0	0	0	0	0	0	0	0	0	0	0	0	0	0	0	0	0	0
[Clostridium] methylpentosum	Bacteria	Firmicutes	Clostridia	Clostridiales	Ruminococcaceae	Ruminiclostridium	[Clostridium] methylpentosum	0	0	0.0007	0	0	0	0.00051	0.00074	0	0.00028	0.0006	0	0	0.00078	0	0	0	0	0	0	0	0	0	0	0.0003	0	0.00053	0	0	0	0	0	0	0	0	0.00036	0	0	0.00033	0	0.00085	0.00012
Clostridiales bacterium VE202-16	Bacteria	Firmicutes	Clostridia	Clostridiales	Clostridiales_u_f	Clostridiales_u_g	Clostridiales bacterium VE202-16	0	0	0.00083	0.00054	0.00109	0.00028	0.00052	0.0016	0.00036	0.00063	0.00061	0.00056	0.00049	0.00117	0.00038	0	0	0.00029	0.00012	0.00041	0.00056	0	0	0	0.00056	0.00076	0.00222	0.0006	0	0.00057	0.00052	0.0001	0.00028	0.00011	0.00039	0.00073	0.00067	0.00016	0.00229	0	0.00205	0.00067
Citrobacter sp. MGH 55	Bacteria	Proteobacteria	Gammaproteobacteria	Enterobacterales	Enterobacteriaceae	Citrobacter	Citrobacter sp. MGH 55	0.0016	0	0	0	0	0	0	0	0	0	0	0	0	0	0	0.00018	0	0	0	0	0	0	0	0.00062	0	0	0	0	0	0	0	0.00029	0	0	0	0	0	0	0	0	0	0
Lachnospiraceae bacterium 3_1_57FAA_CT1	Bacteria	Firmicutes	Clostridia	Clostridiales	Lachnospiraceae	Lachnospiraceae_u_g	Lachnospiraceae bacterium 3_1_57FAA_CT1	0	0	0.01951	0.01119	0.01254	0.01017	0.0139	0.02835	0.02949	0.00837	0.0087	0.01799	0.01759	0.02644	0	0	0	0	0	0.01378	0	0	0	0	0.00833	0	0.02057	0.01607	0	0.0177	0.01323	0	0	0	0.00815	0.01364	0.01739	0	0.02526	0	0.03315	0.01527
Granulicatella_u_s	Bacteria	Firmicutes	Bacilli	Lactobacillales	Carnobacteriaceae	Granulicatella	Granulicatella_u_s	0	0	0	0	0	0	0	0	0	0	0	0	0	0	0	0	0	0	0	0	0	0	0	0	0	0	0	0	0	0	0	0	0	0	0	0	0	0	0	0.00014	0	0
Bacteroides stercoris	Bacteria	Bacteroidetes	Bacteroidia	Bacteroidales	Bacteroidaceae	Bacteroides	Bacteroides stercoris	0.00366	0.00448	0.00084	0.0011	0.00082	0.00014	0.00095	0.00017	0.00014	0.00038	0.0002	0.00057	9e-05	0.00013	0.01229	0.00016	0.00575	0.00719	0.01715	8e-05	0.00428	0.00087	0.00292	5e-05	0.00056	0.0035	0.00029	0.0006	0.0031	0.00028	0.00063	0.00875	0.00696	0.00079	0.00032	0.00013	0.00011	0.00312	0.00013	0.06593	0.00017	0.00057
Ruminococcus gauvreauii	Bacteria	Firmicutes	Clostridia	Clostridiales	Ruminococcaceae	Ruminococcus	Ruminococcus gauvreauii	0	0	0.00211	0.00187	0.00193	0.00155	0.00142	0.00233	0.00275	0.00221	0.00182	0.00056	0.00225	0.00216	0	0	0	0	0	0.00192	0	0	0	0	0.00183	0	0.0061	0.00036	0	0.00259	0.00087	0	0	0	0.00241	0.00191	0.00129	0	0.00462	0	0.00327	0.00069
Terrisporobacter othiniensis	Bacteria	Firmicutes	Clostridia	Clostridiales	Peptostreptococcaceae	Terrisporobacter	Terrisporobacter othiniensis	0.00038	0.00045	0.00096	0.00218	0.00236	0.00136	0.00088	0	0.00196	0.00173	0.00055	0.00126	0.00159	0	0	0.00118	0.00469	0.00199	0.0008	0.00188	0.00266	0.00187	0.00065	0.00079	0.00176	0.00362	0	0.00196	0.00098	0.00296	0.00092	0.00093	0.0011	0.00137	0.00106	0.00217	0.00137	0.00171	0	0	0	0.00086
[Clostridium] innocuum	Bacteria	Firmicutes	Erysipelotrichia	Erysipelotrichales	Erysipelotrichaceae	Erysipelatoclostridium	[Clostridium] innocuum	0	7e-05	0	0	0	0	0	0	0	0	0.00673	0	0	0	9e-05	6e-05	0.00491	0	0	0	0.00332	0.00342	0.00315	0	0	0.00342	0.00803	0	0.00234	0	0	4e-05	0.00012	0.00209	0	0.00442	0	0.00191	0.00752	0.00082	0	0
Bifidobacterium ruminantium	Bacteria	Actinobacteria	Actinobacteria	Bifidobacteriales	Bifidobacteriaceae	Bifidobacterium	Bifidobacterium ruminantium	0	0	0	0	0	0	0	0	0	0	0	0	0	0	0.00024	0	0	0	0	0	0	0	0	0	0	0	0	0	0	0	0	0	0	0	0	0	0	0	0	0	0	0
Peptostreptococcaceae_u_s	Bacteria	Firmicutes	Clostridia	Clostridiales	Peptostreptococcaceae	Peptostreptococcaceae_u_g	Peptostreptococcaceae_u_s	0	0	0	0	0	0	0	0	0	0	0	0	0	0	0.00349	0	0	0	0	0	0	0	0	0	0	0	0	0	0	0	0	0	0	0	0	0	0	0	0	0.00092	0	0
[Eubacterium] eligens	Bacteria	Firmicutes	Clostridia	Clostridiales	Eubacteriaceae	Eubacterium	[Eubacterium] eligens	0	0	0	0	0	0	0	0	0	0	0	0	0	0	0.00805	0	0	0	0	0	0	0	0	0	0	0	0	0	0	0	0	0	0	0	0	0	0	0	0	0.01015	0	0
Parabacteroides_u_s	Bacteria	Bacteroidetes	Bacteroidia	Bacteroidales	Tannerellaceae	Parabacteroides	Parabacteroides_u_s	0.00978	0.01638	0	0	0	0	0	0.00131	0.00108	0.00016	0.0018	0	0	0	0.00093	0.00212	0	0.01541	0.01921	0	0.02069	0.01986	0.01237	0.00032	0.00025	0	0.00207	0	0.01482	0.00157	0	0.01045	0.02686	0.00318	0	0.00337	0.00717	0.00561	0.00217	0	0	0.0029
[Clostridium] symbiosum	Bacteria	Firmicutes	Clostridia	Clostridiales	Lachnospiraceae	Lachnoclostridium	[Clostridium] symbiosum	0	0	0.00284	0.00081	0.00116	0.00126	0.00321	0.00361	0.00036	0.00103	0.00052	0.00082	0.00128	0.0024	0.00039	0	0.00033	0.0001	0.00012	0.0004	0.00268	0	0	0	0.00119	0.00413	0.00604	0.00108	0	0.00281	0.00089	0.00022	0.00027	0.00036	0.00104	0.00073	0.00097	0.00044	0.00623	0	0.00624	0.00206
Subdoligranulum variabile	Bacteria	Firmicutes	Clostridia	Clostridiales	Ruminococcaceae	Subdoligranulum	Subdoligranulum variabile	0	0	0	0	0	0	0	0	0	0	0	0	0	0	0.00206	0	0	0	0	0	0	0	0	0	0	0	0	0	0	0	0	0	0	0	0	0	0	0	0	0.00041	0	0
Lactococcus lactis	Bacteria	Firmicutes	Bacilli	Lactobacillales	Streptococcaceae	Lactococcus	Lactococcus lactis	0	0	0	0	0	0	0	0	0	0	0	0	0	0	0.00034	0	0	0	0	0	0	0	0	0	0	0	0	0	0	0	0	0	0	0	0	0	0	0	0	0.00023	0	0
Megamonas hypermegale	Bacteria	Firmicutes	Negativicutes	Selenomonadales	Selenomonadaceae	Megamonas	Megamonas hypermegale	0	0	0	0.00448	0.00159	0	0	0	0.01686	0	0.00019	0.0012	0	0.00012	0.00371	0	0	0	0	0.00358	0	0	0	0	0	0	0	0.00242	0	0	0.00095	0	0	0	0	0.00126	0.01774	0	0	0	0.00011	0
Lachnospiraceae_u_s	Bacteria	Firmicutes	Clostridia	Clostridiales	Lachnospiraceae	Lachnospiraceae_u_g	Lachnospiraceae_u_s	8e-05	0.00237	0	0	0	0	0	0.00021	0.00032	0.00081	0.00177	0	0	0	0.00075	0.00115	0.00029	0.0002	0.00012	0	0.00032	0.00013	0.0027	0.00035	0.00082	0.00032	0.00207	0	0.00308	0.00026	0	9e-05	0.00028	6e-05	0	0.0019	0	6e-05	0.00194	0.00095	0	0.00027
Parabacteroides goldsteinii	Bacteria	Bacteroidetes	Bacteroidia	Bacteroidales	Tannerellaceae	Parabacteroides	Parabacteroides goldsteinii	0.00017	0.00049	0.00058	0.00075	0.00061	0.0008	0.00022	0.00099	0.00083	0.00012	0.00148	0.00051	0	0.00049	0	0.0001	0.00149	0.00103	0.00023	0	0.00133	0.00176	0.00014	0	0.00019	0.0018	0.00169	0.00055	0.00045	0.00123	0.00048	0.00041	0.00119	0	0.0001	0.00248	0	0.00014	0.00179	0.00036	0.00019	0.00209
Clostridiales bacterium VE202-09	Bacteria	Firmicutes	Clostridia	Clostridiales	Clostridiales_u_f	Clostridiales_u_g	Clostridiales bacterium VE202-09	0	0	0	0	0	0	0	0	0	0	0	0	0	0	0	0	0	0	0	0	0	0	0	0	0	0	0	0	0	0	0	0	0	0	0	0	0	0	0	0	0	0
Tyzzerella nexilis	Bacteria	Firmicutes	Clostridia	Clostridiales	Lachnospiraceae	Tyzzerella	Tyzzerella nexilis	0	0	0	0	0	0	0	0	0	0	0	0	0	0	0.00062	0.00012	0.00035	0	0	0	0.00035	0	5e-05	0	0	0.00036	0.00011	0	4e-05	0	0	0	0.00028	0	0	0.00013	0	0	0.00011	0.00031	0	0
Blautia producta	Bacteria	Firmicutes	Clostridia	Clostridiales	Lachnospiraceae	Blautia	Blautia producta	0	0.00011	0.01673	0.01789	0.01828	0.00593	0.01192	0.03682	0.00901	0.00559	0.0176	0.00739	0.01182	0.03127	0.00018	7e-05	0.11248	0.0236	0.03697	0.01712	0.1037	0.0002	6e-05	9e-05	0.00691	0.08999	0.01585	0.00699	5e-05	0.01303	0.00824	0.01971	0.09714	0.03006	0.00679	0.02739	0.00851	0.03672	0.01575	0.00044	0.03173	0
Alistipes shahii	Bacteria	Bacteroidetes	Bacteroidia	Bacteroidales	Rikenellaceae	Alistipes	Alistipes shahii	0	0	0	0.00057	0.00014	0.00015	0	0.00013	0	0	0.00043	0	0	0.0001	0.00012	0	0	0	0	0	0	0	0	0	0	0	0.00202	0	0	0	0	0	0	0	0	0	0	0	0.00147	0	0.00014	0.00076
Klebsiella michiganensis	Bacteria	Proteobacteria	Gammaproteobacteria	Enterobacterales	Enterobacteriaceae	Klebsiella	Klebsiella michiganensis	0	0.00047	0	0	0	0	0	0.00041	0	0	0.00484	0.00257	0.00014	0.00023	0	0	0	0	0.00042	0	0.00021	7e-05	0	0	0.00021	0.00029	0.00159	0.00217	0	0	0.00299	0.00011	0.00018	0	0.00018	0	0.00723	0	0.00169	0	0.0009	0.00031
butyrate-producing bacterium SS3/4	Bacteria	Firmicutes	Clostridia	Clostridiales	Clostridiales_u_f	Clostridiales_u_g	butyrate-producing bacterium SS3/4	0	0	0	0	0	0	0	0	0	0	0	0	0	0	0.00357	6e-05	0.00026	0	0	0	0	0	0	0	0	0	0	0	0	0	0	0	0	5e-05	0	0	0	0	0	0.01706	0	0
Clostridium sp. VE202-10	Bacteria	Firmicutes	Clostridia	Clostridiales	Clostridiaceae	Clostridium	Clostridium sp. VE202-10	0	0	0	0	0	0	0	0	0	0	0	0	0	0	0	0	0	0	0	0	0	0	0	0	0	0	0	0	0	0	0	0	0	0	0	0	0	0	0	0	0	0
Lactobacillus delbrueckii	Bacteria	Firmicutes	Bacilli	Lactobacillales	Lactobacillaceae	Lactobacillus	Lactobacillus delbrueckii	0	0	0	0	0	0	0	0	0	0	0	0	0	0	0.00502	0	0	0	0	0	0	0	0	0	0	0	0	0	0	0	0	0	0	0	0	0	0	0	0	0	0	0
Alistipes senegalensis	Bacteria	Bacteroidetes	Bacteroidia	Bacteroidales	Rikenellaceae	Alistipes	Alistipes senegalensis	0	0	0.00015	0.00033	0.00014	0.00036	0	0.00061	0.00013	0	0	0	0.0002	0.00047	0.00305	0	0	0	0	0	0	0	0	0	6e-05	0	0	0	0	0.00037	0.00022	0	0	0	0.00024	0	0	0	0	0	0.00042	0.00026
Klebsiella_u_s	Bacteria	Proteobacteria	Gammaproteobacteria	Enterobacterales	Enterobacteriaceae	Klebsiella	Klebsiella_u_s	0.00017	9e-05	0	0	0	0	0	0	0.00011	0.0001	0.00133	0	0	0	0	0	0.00015	9e-05	0	0	0.00048	0.00015	0.00014	5e-05	0.00011	0.00088	0.00011	0	0.00031	0.00012	0	0	0	4e-05	0	0.00015	0	8e-05	0.00012	0	0	0.00017
[Clostridium] leptum	Bacteria	Firmicutes	Clostridia	Clostridiales	Ruminococcaceae	Ruminiclostridium	[Clostridium] leptum	0	0	0	0	0	0	0	0	0	0	0	0	0	0	0.00092	0	0	0	0	0	0	0	0	0	0	0	0	0	0	0	0	0	0	0	0	0	5e-05	0	0	0	0	0
Lactobacillus_u_s	Bacteria	Firmicutes	Bacilli	Lactobacillales	Lactobacillaceae	Lactobacillus	Lactobacillus_u_s	0	0	0	0	0	0	0	0	0	0	0	0	0	0	0	0	0	0	0	0	0	0	0	0	0	0	0	0	0	0	0	0	0	0	0	0	0	0	0	0.00011	0	0
Parabacteroides distasonis	Bacteria	Bacteroidetes	Bacteroidia	Bacteroidales	Tannerellaceae	Parabacteroides	Parabacteroides distasonis	0.01951	0.04954	0.04147	0.01802	0.01374	0.01185	0.04113	0.01654	0.00109	0.004	0.00622	0.02018	0.00279	0.01101	0.00055	0.00681	0.01578	0.03172	0.04435	0.00286	0.06209	0.06651	0.0271	0.00033	0.00786	0.06295	0.01742	0.02216	0.03098	0.01252	0.01914	0.01949	0.07816	0.01138	0.00228	0.0111	0.00451	0.01321	0.0204	0.04359	0.00661	0.00832
Bacteroides gallinarum	Bacteria	Bacteroidetes	Bacteroidia	Bacteroidales	Bacteroidaceae	Bacteroides	Bacteroides gallinarum	5e-05	0	0	0	0	0	0	0	0	0	0	0	0	0	0	0	0	0	7e-05	0	0	0	0	0	0	0	0	0	5e-05	0	0	6e-05	0	0	0	0	0	0	0	0.0001	0	0
Anaerostipes caccae	Bacteria	Firmicutes	Clostridia	Clostridiales	Lachnospiraceae	Anaerostipes	Anaerostipes caccae	0	0	0	0	0	0	0	0	0	0	0	0	0	0	0	0	0.00043	9e-05	0	0	0	0	0	0	0	9e-05	0	0	0	0	0	0	0	0	0	0	0	5e-05	0	0	0	0
Lachnospiraceae bacterium 5_1_63FAA	Bacteria	Firmicutes	Clostridia	Clostridiales	Lachnospiraceae	Lachnospiraceae_u_g	Lachnospiraceae bacterium 5_1_63FAA	0	0	0	0	0	0	0	0	0	0	0	0	0	0	0.0105	0	0	0	0	0	0	0	0	0	0	0	0	0	0	0	0	0	0	0	0	0	0	0	0	0.01316	0	0
Lachnospira multipara	Bacteria	Firmicutes	Clostridia	Clostridiales	Lachnospiraceae	Lachnospira	Lachnospira multipara	0	0	0	0	0	0	0	0	0	0	0	0	0	0	0	0	0	0	0	0	0	0	0	0	0	0	0	0	0	0	0	0	0	0	0	0	0	0	0	0.00029	0	0
Paraprevotella xylaniphila	Bacteria	Bacteroidetes	Bacteroidia	Bacteroidales	Prevotellaceae	Paraprevotella	Paraprevotella xylaniphila	0	0	0	0	0	0	0	0	0	0	0	0	0	0	0	0	0	0	0	0	0	0	0	0	0	0	0	0	0	0	0	0	0	0	0	0	0	0	0	0.00182	0	0
Veillonella sp. 6_1_27	Bacteria	Firmicutes	Negativicutes	Veillonellales	Veillonellaceae	Veillonella	Veillonella sp. 6_1_27	0	0	0	0	0	0	0	0	0	0	0	0	0	0	0	0	0	0.00199	0	0	0	0	0	0	0	0	0	0	0	0	0	0	0	0	0	0	0	0	0	0	0	0
Bacteroides thetaiotaomicron	Bacteria	Bacteroidetes	Bacteroidia	Bacteroidales	Bacteroidaceae	Bacteroides	Bacteroides thetaiotaomicron	5e-05	0	0.00021	0.00025	0.00022	0.00086	0.0002	0.00063	0.0003	0	0	0.00117	0.00021	0.00051	0.00074	0	0	0.0001	0.00013	7e-05	0.00019	0	0.00012	0	0	0.00028	0	0.00132	0.00011	0.00129	0.00112	0.0001	0.00014	0	0.0003	0.00023	0.00011	0.0001	0.00012	0.00031	0.00012	0.0007
[Ruminococcus] torques	Bacteria	Firmicutes	Clostridia	Clostridiales	Lachnospiraceae	Blautia	[Ruminococcus] torques	0.00109	0.00381	0.00127	0.00259	0.00229	0.00273	0.00086	0.00291	0.00342	0.0035	0.00305	0.00188	0.0029	0.00279	0.01396	0.00195	0.00462	0.00541	0.0087	0.00192	0.01076	0.00322	0.00371	0	0.00392	0.01081	0.00423	0.00217	0.00335	0.00446	0.00185	0.00291	0.01278	0.0024	0.00364	0.00376	0.00207	0.00383	0.00409	0.00665	0.00308	0.00432
Klebsiella quasipneumoniae	Bacteria	Proteobacteria	Gammaproteobacteria	Enterobacterales	Enterobacteriaceae	Klebsiella	Klebsiella quasipneumoniae	0	0	0	0	0	0	0	0	0	0	0	0	0	0	0	0	0	0	0	0	0	0	0	0	0	0	0	0	0	0	0	0	0	0	0	0	0	0	0	0	0	0
Shigella dysenteriae	Bacteria	Proteobacteria	Gammaproteobacteria	Enterobacterales	Enterobacteriaceae	Shigella	Shigella dysenteriae	0	0.00014	0	0	0	0	0	0	0	0	0.0003	0	0	0	0	0	0.00021	8e-05	0	0	0.00017	0.00011	0	0	0	0.0001	0	0	0	0	0	0	0.00012	0	0	0	0	0	0	0	0	0
Eggerthella lenta	Bacteria	Actinobacteria	Coriobacteriia	Eggerthellales	Eggerthellaceae	Eggerthella	Eggerthella lenta	0	0.00018	0.00031	0.00048	0.00056	7e-05	0	0.0004	0.00078	0.00048	0.00017	0.00013	0.00057	0.00067	0.0027	0.00044	0.00073	0.00024	0.00011	0.00063	0.00052	0.00076	0.00021	0.00051	0.00022	0.00049	0.00435	0	0.00016	0	0.00021	0.00011	0.00034	0.00021	0.00017	0.00062	0.00069	0.00022	0.00321	0.00689	0.00222	0.00445
Klebsiella variicola	Bacteria	Proteobacteria	Gammaproteobacteria	Enterobacterales	Enterobacteriaceae	Klebsiella	Klebsiella variicola	0	0	0.00409	0	0	0	0.00012	0	0	0	0	0	0	0	0	0	0	0	0	0	0	0	0	0	0	0	0	0	0	0	0	0	0.00018	0	0	0	0	0	0	0	0	0.00039
Lachnospiraceae bacterium 6_1_63FAA	Bacteria	Firmicutes	Clostridia	Clostridiales	Lachnospiraceae	Lachnospiraceae_u_g	Lachnospiraceae bacterium 6_1_63FAA	0	0	0	0	0	0	0	0	0	0	0	0	0	0	0.00011	0	0.00013	0	0	0	0	0	0	0	0	0	0	0	0	0	0	0	0	0	0	0	0	0	0	0	0	0
Citrobacter freundii	Bacteria	Proteobacteria	Gammaproteobacteria	Enterobacterales	Enterobacteriaceae	Citrobacter	Citrobacter freundii	0.00035	0.00534	0	0	0	0	0	0	0	0	0	0	0	0	0	0	0.0006	0.00068	0.00296	0	0.00741	0.00825	0.00202	0	0	0.00529	0	0	0.00136	0	0	0.00087	0.00058	0.00035	0	0	0	0.00083	0	0	0	0
Acidaminococcus_u_s	Bacteria	Firmicutes	Negativicutes	Acidaminococcales	Acidaminococcaceae	Acidaminococcus	Acidaminococcus_u_s	0	0	0	0	0	0	0	0.00024	0	0	0	0	0	0	0	0	0	0	0	0	0	0	0	0	0	0	0.00025	0	0	0	0	0	0	0	0	0	0	0	0.00013	0	0	0.00328
Lachnospiraceae bacterium M18-1	Bacteria	Firmicutes	Clostridia	Clostridiales	Lachnospiraceae	Lachnospiraceae_u_g	Lachnospiraceae bacterium M18-1	0	0	0	0	0	0	0	0	0	0	0	0	0	0	0	0	0	0	0	0	0	0	0	0	0	0	0	0	0	0	0	0	0	0	0	0	7e-05	0	0.0001	0	9e-05	0.00012
Bacteroides sartorii	Bacteria	Bacteroidetes	Bacteroidia	Bacteroidales	Bacteroidaceae	Bacteroides	Bacteroides sartorii	0.0006	0.00349	0.00024	0.00032	0.00033	0.00013	0.00026	0.00032	0.0002	8e-05	0.00024	9e-05	9e-05	0.0001	0.00017	0.00062	0.00144	0.00127	0.0019	0.0001	0.00493	0.00292	0.00135	0	8e-05	0.00483	0	0.00011	0.0012	0.00021	0.00031	0.00132	0.00574	0.00033	0.00016	0.00024	0.0001	0.00062	0	0.00506	0.00027	0.00023
Bacteroides sp. 4_3_47FAA	Bacteria	Bacteroidetes	Bacteroidia	Bacteroidales	Bacteroidaceae	Bacteroides	Bacteroides sp. 4_3_47FAA	0.01075	0.06025	0	0.03789	0.03549	0	0.0286	0.03732	0.01993	0	0.01216	0.03726	0.00481	0	0	0	0	0.02083	0	0.01002	0.09349	0.05359	0	0.0019	0	0	0	0	0	0	0	0	0.10239	0.00645	0.0182	0.01104	0.01132	0	0	0.10131	0.02891	0.02599
Bacteroidales_u_s	Bacteria	Bacteroidetes	Bacteroidia	Bacteroidales	Bacteroidales_u_f	Bacteroidales_u_g	Bacteroidales_u_s	0	0.00302	0.00938	0.01202	0.00773	0.0209	0.00743	0.01441	0.00052	0.00217	0.00066	0.00404	0.00472	0.0102	0	0.00224	0.00295	0	0	0.00221	0.00242	0.00417	0	0.00016	0.00257	0.00388	0.006	0.00391	0	0.01134	0.00609	0.00011	0.0055	0	0.00486	0.00216	0	0	0.00512	0.00102	0.01228	0.00276
Collinsella aerofaciens	Bacteria	Actinobacteria	Coriobacteriia	Coriobacteriales	Coriobacteriaceae	Collinsella	Collinsella aerofaciens	0.00136	0.01274	0.01585	0.02104	0.01982	0.01207	0.01401	0.00864	0.05323	0.02699	0.08263	0.01689	0.01612	0.01098	0.00025	0.01708	0.04493	0.00748	0.00397	0.02149	0.02382	0.01527	0.00346	0.03253	0.02394	0.01852	0.01258	0.01644	0.00301	0.01475	0.02022	0.00245	0.02479	0.00516	0.01553	0	0.03413	0.00453	0.01009	0.01636	0.01158	0.01025
Coprococcus comes	Bacteria	Firmicutes	Clostridia	Clostridiales	Lachnospiraceae	Coprococcus	Coprococcus comes	0	0	0.00041	0.00032	0.00025	0	0.00048	0.00018	0.00129	0.00011	0.00021	0	0	0.0002	0.00238	6e-05	0.00013	0	0	0.00023	0.00014	0	0	0	0.00011	0.00013	0.00141	0	0	0	0	0	0.00012	0	0	0.00251	6e-05	0	0.00162	0.0006	0.00021	0.0006
Gemella_u_s	Bacteria	Firmicutes	Bacilli	Bacillales	Bacillales_u_f	Gemella	Gemella_u_s	0	0	0	0	0	0	0	0	0	0	0	0	0	0	0	0	0	0	0	0	0	0	0	0	0	0	0	0	0	0	0	0	0	0	0	0	0	0	0	0.00032	0	0
Butyrivibrio crossotus	Bacteria	Firmicutes	Clostridia	Clostridiales	Lachnospiraceae	Butyrivibrio	Butyrivibrio crossotus	0	0	0	0	0	0	0	0	0	0	0	0	0	0	0.00014	0	0	0	0	0	0	0	0	0	0	0	0	0	0	0	0	0	0	0	0	0	0	0	0	0.00012	0	0
Clostridiales bacterium VE202-14	Bacteria	Firmicutes	Clostridia	Clostridiales	Clostridiales_u_f	Clostridiales_u_g	Clostridiales bacterium VE202-14	0	0	0.00015	0	0	0	0.00013	0	0.00021	0	0.00033	0	0	9e-05	0	7e-05	0	0	0	7e-05	0.00011	8e-05	0	6e-05	0	0.00012	0.00041	0	0	0	0	0	0	5e-05	0	0.00381	6e-05	5e-05	0.00041	0.00197	0.00013	0.00019
Ruminococcus bromii	Bacteria	Firmicutes	Clostridia	Clostridiales	Ruminococcaceae	Ruminococcus	Ruminococcus bromii	0	0	0	0	0	0	0	0	0	0	0	0	0	0	0.07232	0	0	0	0	0	0	0	0	0	0	0	0	0	0	0	0	0	0	0	0	0	0	0	0	0	0	0
Clostridium sp. SS2/1	Bacteria	Firmicutes	Clostridia	Clostridiales	Clostridiaceae	Clostridium	Clostridium sp. SS2/1	0	0	0	0	0	0	0	0	0	0	0	0	0	0	0	0	0	0	0	0	0	0	0	0	0	0	0	0	0	0	0	0	0	0	0	0	0	0	0	0.01155	0	0
Clostridium sp. L2-50	Bacteria	Firmicutes	Clostridia	Clostridiales	Clostridiaceae	Clostridium	Clostridium sp. L2-50	0	0	0	0	0	0	0	0	0	0	0	0	0	0	0.03387	0	0	0	0	0	0	0	0	0	0	0	0	0	0	0	0	0	0	0	0	0	0	0	0	0	0	0
Adlercreutzia equolifaciens	Bacteria	Actinobacteria	Coriobacteriia	Eggerthellales	Eggerthellaceae	Adlercreutzia	Adlercreutzia equolifaciens	0	0	0	0	0	0	0	0	0	0	0	0	0	0	0.00803	0	0	0	0	0	0	0	0	0	0	0	0	0	0	0	0	0	0	0	0	0	0	0	0	0.00525	0	0
Fusobacterium_u_s	Bacteria	Fusobacteria	Fusobacteriia	Fusobacteriales	Fusobacteriaceae	Fusobacterium	Fusobacterium_u_s	0	0	0	0	0	0	0	0	0	0	0	0	0	0	0	0	0	0	0.00013	0	0	0	0.00013	0	0	0	0	0	9e-05	0	0	0	0	5e-05	0	0	0	0	0	0	0	0
Escherichia coli	Bacteria	Proteobacteria	Gammaproteobacteria	Enterobacterales	Enterobacteriaceae	Escherichia	Escherichia coli	0.0002	0.03975	0	0	0	0	0	0	0	0	0.00151	0	0	0.00017	0.00023	0.00564	0.06281	0.04667	0.00196	0	0.03948	0.03549	0.00353	0.00356	0	0.05288	0	0	0.00251	0	0	0.00268	0.03835	0.00394	0	0.00065	0	0.00194	0	0.00048	0.00011	0.00011
Terrisporobacter_u_s	Bacteria	Firmicutes	Clostridia	Clostridiales	Peptostreptococcaceae	Terrisporobacter	Terrisporobacter_u_s	0	0	0	0	0	0	0	0	0	0	0	0	0	0	0	0	0	0	0	0	0	0	0	0	0	0	0	0	0	0	0	0	0	0	0	0	0	0	0	0	0	0
Raoultella_u_s	Bacteria	Proteobacteria	Gammaproteobacteria	Enterobacterales	Enterobacteriaceae	Raoultella	Raoultella_u_s	0	0	0	0	0	0	0	0	0	0	0	0	0	0	0	0	0	0	8e-05	0	0	0	0	0	0	0	0	0	0	0	0	4e-05	0	0	0	0	0	0	0	0	0	0
Clostridium sp. ATCC BAA-442	Bacteria	Firmicutes	Clostridia	Clostridiales	Clostridiaceae	Clostridium	Clostridium sp. ATCC BAA-442	0.00052	0	0	0	0	0	0	0	0	0	0	0	0	0	0	0	0	0.00105	0	0	0	0	0	0	0	0	0	0	0	0	0	0	0	0	0	0	0	0	0	0	0	0
[Eubacterium] rectale	Bacteria	Firmicutes	Clostridia	Clostridiales	Lachnospiraceae	Lachnospiraceae_u_g	[Eubacterium] rectale	5e-05	0.00054	0.01233	0.01456	0.01897	0.00889	0.01053	0.0058	0.00816	0.0073	0.00749	0.00657	0.00703	0.00542	0.00621	0.00046	0.00203	0.00158	0.00065	0.01651	0	0	0.00116	9e-05	0.0097	0.00012	0.00602	0.00761	0.00085	0.01166	0.00734	0.001	0	0.0008	0.00671	0.00778	0.00875	0.0019	0.00428	0.04235	0.01089	0.00884
[truncated: 56 more columns]
